# Supplementary material for: 2-Amino-3-carb­oxy­pyrazin-1-ium dihydrogen phosphate
Source: Acta Crystallogr Sect E Struct Rep Online. 2011 May 14;67(Pt 6):o1409–10. doi: 10.1107/S1600536811017521 (PMC3120607; doi:10.1107/S1600536811017521)
Supplement: Supplementary file 1 [file e-67-o1409-sup1.cif]

##############################################################################
#                                                                            #
# This CIF contains the data in a paper accepted for publication in          #
# Acta Crystallographica Section E. It conforms to the requirements of       #
# Notes for Authors for Acta Crystallographica Section E, and has been       #
# peer reviewed under the auspices of the IUCr Commission on Journals.       #
#                                                                            #
# Full details of the Crystallographic Information File format               #
# are given in the paper "The Crystallographic Information File (CIF):       #
# a New Standard Archive File for Crystallography" by S. R. Hall, F. H.      #
# Allen and I. D. Brown [Acta Cryst. (1991), A47, 655-685].                  #
#                                                                            #
# The current version of the core CIF dictionary is obtainable from          #
# ftp://ftp.iucr.org/pub/cif_core.dic.                                       #
#                                                                            #
# Software is freely available for graphical display of the structure(s)     #
# in this CIF. For information consult the CIF software page                 #
# http://www.iucr.org/resources/cif/software.                                #
#                                                                            #
# This file may be used for bona fide research purposes within the           #
# scientific community so long as proper attribution is given to the journal # 
# article from which it was obtained.                                        #
#                                                                            #
##############################################################################
data_global
_audit_creation_method     'WinGX routine CIF_UPDATE'
_audit_conform_dict_name     cif_core.dic
_audit_conform_dict_version     2.3
_journal_date_recd_electronic     2011-05-02
_journal_date_accepted     2011-05-09
_journal_name_full     'Acta Crystallographica, Section E'
_journal_year     2011
_journal_volume     67
_journal_issue      6
_journal_page_first     o1409
_journal_page_last     o1410
_journal_paper_category     QO
_journal_coeditor_code     LH5248
_publ_contact_author_name     'Berrah, Fadila '
_publ_contact_author_address
;
Laboratoire de chimie appliqu\'ee et technologie des mat\'eriaux
LCATM,Universit\'e Larbi Ben M'Hidi,
04000 Oum El Bouaghi.
Alg\'erie
;
_publ_contact_author_email     fadilaber@yahoo.fr
_publ_contact_author_fax     '00 (213) 32 42 39 83'
_publ_contact_author_phone     '00 (213) 32 42 39 83'
_publ_section_title
;
2-Amino-3-carboxypyrazin-1-ium dihydrogen phosphate
;
loop_
    _publ_author_name
    _publ_author_footnote
    _publ_author_address
    'Berrah, Fadila'
;
Current address: D\'epartement Sciences de la Mati\`ere,
Facult\'e des Sciences Exactes et Sciences de la Nature et de la Vie,
Universit\'e Larbi Ben M'hidi,
04000 Oum El Bouaghi,
Algeria.
;
;
Laboratoire de Chimie Appliqu\'ee et Technologie des Mat\'eriaux LCATM,
Universit\'e Larbi Ben M'Hidi,
04000 Oum El Bouaghi,
Algeria
;
    'Bouacida, Sofiane'
;
Current address: D\'epartement Sciences de la Mati\`ere,
Facult\'e des Sciences Exactes et Sciences de la Nature et de la Vie,
Universit\'e Larbi Ben M'hidi,
04000 Oum El Bouaghi,
Algeria.
;
;
Unit\'e de Recherche de Chimie de l'Environnement et Mol\'eculaire Structurale,
CHEMS, Facult\'e des Sciences Exactes,
Universit\'e Mentouri Constantine 25000,
Algeria
;
    'Roisnel, Thierry'
;
;
;
Centre de Difractom\'etrie X
UMR 6226 CNRS Unit\'e Sciences Chimiques de Rennes
Universit\'e de Rennes I
263 Avenue du G\'en\'eral Leclerc
35042 Rennes
France
;
data_I
_chemical_name_systematic
;
2-Amino-3-carboxypyrazin-1-ium dihydrogen phosphate
;
_chemical_name_common     '2-Amino-3-carboxypyrazin-1-ium dihedrogenophosphate'
_chemical_formula_moiety     'C5 H6 N3 O2 +, H2 O4 P -'
_chemical_formula_sum     'C5 H8 N3 O6 P'
_chemical_formula_structural     'C5 H6 N3 O2 +, H2 O4 P -'
_chemical_formula_iupac     'C5 H6 N3 O2 +, H2 P O4 -'
_chemical_formula_weight     237.11
_symmetry_cell_setting     monoclinic
_symmetry_space_group_name_H-M     'P 21/c'
_symmetry_space_group_name_Hall     '-P 2ybc'
loop_
    _space_group_symop_operation_xyz
    'x, y, z'
    '-x, y+1/2, -z+1/2'
    '-x, -y, -z'
    'x, -y-1/2, z-1/2'
_cell_length_a     8.6076(5)
_cell_length_b     4.6703(3)
_cell_length_c     21.9431(13)
_cell_angle_alpha     90
_cell_angle_beta     95.573(2)
_cell_angle_gamma     90
_cell_volume     877.94(9)
_cell_formula_units_Z     4
_cell_measurement_reflns_used     4062
_cell_measurement_theta_min     3.16
_cell_measurement_theta_max     27.47
_cell_measurement_temperature     150(2)
_exptl_crystal_description     needle
_exptl_crystal_colour     colourless
_exptl_crystal_size_max     0.45
_exptl_crystal_size_mid     0.06
_exptl_crystal_size_min     0.04
_exptl_crystal_density_diffrn     1.794
_exptl_crystal_density_method     'not measured'
_exptl_crystal_F_000     488
_exptl_absorpt_coefficient_mu     0.331
_exptl_absorpt_correction_type     multi-scan
_exptl_absorpt_process_details
;
(SADABS; Sheldrick, 2002)
;
_exptl_absorpt_correction_T_min     0.898
_exptl_absorpt_correction_T_max     0.987
_exptl_special_details
;
;
_diffrn_ambient_temperature     150(2)
_diffrn_radiation_type     MoK\a
_diffrn_radiation_wavelength     0.71073
_diffrn_radiation_monochromator     graphite
_diffrn_measurement_device_type     'Bruker APEXII'
_diffrn_measurement_method     'CCD rotation images, thin slices'
_diffrn_reflns_number     7993
_diffrn_reflns_av_R_equivalents     0.025
_diffrn_reflns_theta_min     3.16
_diffrn_reflns_theta_max     27.51
_diffrn_reflns_theta_full     27.51
_diffrn_measured_fraction_theta_max     0.996
_diffrn_measured_fraction_theta_full     0.996
_diffrn_reflns_limit_h_min     -11
_diffrn_reflns_limit_h_max     7
_diffrn_reflns_limit_k_min     -6
_diffrn_reflns_limit_k_max     6
_diffrn_reflns_limit_l_min     -28
_diffrn_reflns_limit_l_max     28
_refine_special_details
;
Refinement of <i>F</i>^2^ against ALL reflections. The weighted <i>R</i>-factor
<i>wR</i> and goodness of fit <i>S</i> are based on <i>F</i>^2^, conventional
<i>R</i>-factors <i>R</i> are based on <i>F</i>, with <i>F</i> set to zero for
negative <i>F</i>^2^. The threshold expression of <i>F</i>^2^ >
\s(<i>F</i>^2^) is used only for calculating <i>R</i>-factors(gt) <i>etc</i>.
and is not relevant to the choice of reflections for refinement.
<i>R</i>-factors based on <i>F</i>^2^ are statistically about twice as large
as those based on <i>F</i>, and <i>R</i>- factors based on ALL data will be
even larger.
;
_reflns_number_total     2004
_reflns_number_gt     1781
_reflns_threshold_expression     I>2\s(I)
_refine_ls_structure_factor_coef     Fsqd
_refine_ls_matrix_type     full
_refine_ls_R_factor_all     0.0334
_refine_ls_R_factor_gt     0.0282
_refine_ls_wR_factor_gt     0.0748
_refine_ls_wR_factor_ref     0.0789
_refine_ls_goodness_of_fit_ref     1.036
_refine_ls_restrained_S_all     1.036
_refine_ls_number_reflns     2004
_refine_ls_number_parameters     139
_refine_ls_number_restraints     0
_refine_ls_hydrogen_treatment     constr
_refine_ls_weighting_scheme     calc
_refine_ls_weighting_details
         'calc w=1/[\s^2^(Fo^2^)+(0.0383P)^2^+0.6558P] where P=(Fo^2^+2Fc^2^)/3'
_atom_sites_solution_hydrogens     geom
_atom_sites_solution_primary     direct
_atom_sites_solution_secondary     difmap
_refine_ls_shift/su_max     0.001
_refine_ls_shift/su_mean     0
_refine_diff_density_max     0.385
_refine_diff_density_min     -0.388
_refine_ls_extinction_method     none
loop_
    _atom_type_symbol
    _atom_type_description
    _atom_type_scat_dispersion_real
    _atom_type_scat_dispersion_imag
    _atom_type_scat_source
    C C 0.0033 0.0016 'International Tables Vol C Tables 4.2.6.8 and 6.1.1.4'
    H H 0 0 'International Tables Vol C Tables 4.2.6.8 and 6.1.1.4'
    N N 0.0061 0.0033 'International Tables Vol C Tables 4.2.6.8 and 6.1.1.4'
    O O 0.0106 0.006 'International Tables Vol C Tables 4.2.6.8 and 6.1.1.4'
    P P 0.1023 0.0942 'International Tables Vol C Tables 4.2.6.8 and 6.1.1.4'
_computing_data_collection     'APEX2 (Bruker, 2001)'
_computing_cell_refinement     'SAINT (Bruker, 2001)'
_computing_data_reduction     'SAINT (Bruker, 2001)'
_computing_structure_solution     'SIR2002 (Burla <i>et al.</i>, 2005)'
_computing_structure_refinement     'SHELXL97 (Sheldrick, 2008)'
_computing_molecular_graphics
 'ORTEP-3 for Windows (Farrugia, 1997) and DIAMOND (Brandenburg & Berndt, 2001)'
_computing_publication_material     'WinGX (Farrugia, 1999)'
loop_
    _atom_site_type_symbol
    _atom_site_label
    _atom_site_fract_x
    _atom_site_fract_y
    _atom_site_fract_z
    _atom_site_U_iso_or_equiv
    _atom_site_adp_type
    _atom_site_calc_flag
    _atom_site_refinement_flags
    _atom_site_occupancy
    _atom_site_symmetry_multiplicity
    _atom_site_disorder_assembly
    _atom_site_disorder_group
    N N1 0.86142(15) 0.8016(3) 0.90992(6) 0.0173(3) Uani d . 1 1 . .
    H H1A 0.8733 0.8741 0.8736 0.021 Uiso calc R 1 1 . .
    H H1B 0.9191 0.8645 0.9425 0.021 Uiso calc R 1 1 . .
    C C2 0.75718(17) 0.5988(3) 0.91547(6) 0.0137(3) Uani d . 1 1 . .
    N N3 0.66953(15) 0.5047(3) 0.86483(5) 0.0149(3) Uani d . 1 1 . .
    H H3 0.6834 0.583 0.8293 0.018 Uiso calc R 1 1 . .
    C C4 0.56229(17) 0.2967(3) 0.86666(7) 0.0165(3) Uani d . 1 1 . .
    H H4 0.5045 0.2339 0.83 0.02 Uiso calc R 1 1 . .
    C C5 0.53675(17) 0.1756(3) 0.92166(7) 0.0171(3) Uani d . 1 1 . .
    H H5 0.4608 0.0288 0.923 0.02 Uiso calc R 1 1 . .
    N N6 0.61838(15) 0.2626(3) 0.97404(6) 0.0166(3) Uani d . 1 1 . .
    C C7 0.72487(17) 0.4646(3) 0.97204(6) 0.0142(3) Uani d . 1 1 . .
    C C8 0.81279(17) 0.5559(3) 1.03115(7) 0.0155(3) Uani d . 1 1 . .
    O O9 0.91059(13) 0.7446(2) 1.03400(5) 0.0214(3) Uani d . 1 1 . .
    O O10 0.77252(13) 0.4096(3) 1.07821(5) 0.0212(3) Uani d . 1 1 . .
    H H10 0.8219 0.4712 1.1104 0.032 Uiso calc R 1 1 . .
    P P1 0.79097(4) 0.97152(8) 0.740127(16) 0.01125(11) Uani d . 1 1 . .
    O O11 0.70388(12) 0.7004(2) 0.75265(5) 0.0161(2) Uani d . 1 1 . .
    O O12 0.66950(12) 1.1937(2) 0.71167(5) 0.0162(2) Uani d . 1 1 . .
    H H12 0.696 1.3588 0.7238 0.024 Uiso calc R 1 1 . .
    O O13 0.89962(12) 0.9251(2) 0.68787(5) 0.0183(2) Uani d . 1 1 . .
    H H13 0.9697 0.8065 0.6994 0.027 Uiso calc R 1 1 . .
    O O14 0.88101(12) 1.0854(2) 0.79764(5) 0.0158(2) Uani d . 1 1 . .
loop_
    _atom_site_aniso_label
    _atom_site_aniso_U_11
    _atom_site_aniso_U_22
    _atom_site_aniso_U_33
    _atom_site_aniso_U_12
    _atom_site_aniso_U_13
    _atom_site_aniso_U_23
    N1 0.0199(6) 0.0194(7) 0.0125(6) -0.0029(5) 0.0013(5) 0.0017(5)
    C2 0.0139(7) 0.0139(7) 0.0134(6) 0.0041(5) 0.0019(5) -0.0008(5)
    N3 0.0177(6) 0.0157(6) 0.0113(6) 0.0025(5) 0.0013(5) 0.0010(5)
    C4 0.0150(7) 0.0166(7) 0.0173(7) 0.0029(6) -0.0014(6) -0.0021(6)
    C5 0.0141(7) 0.0177(7) 0.0193(7) -0.0006(6) 0.0015(6) -0.0016(6)
    N6 0.0160(6) 0.0182(6) 0.0158(6) 0.0017(5) 0.0027(5) 0.0000(5)
    C7 0.0144(7) 0.0160(7) 0.0123(6) 0.0027(5) 0.0020(5) -0.0003(5)
    C8 0.0160(7) 0.0172(7) 0.0135(7) 0.0028(6) 0.0023(5) -0.0006(5)
    O9 0.0245(6) 0.0223(6) 0.0168(5) -0.0050(5) -0.0003(4) -0.0013(4)
    O10 0.0233(6) 0.0296(6) 0.0106(5) -0.0056(5) 0.0011(4) 0.0010(4)
    P1 0.01218(19) 0.01066(18) 0.01087(18) 0.00067(13) 0.00093(13) -0.00036(13)
    O11 0.0213(5) 0.0112(5) 0.0156(5) -0.0021(4) 0.0010(4) -0.0006(4)
    O12 0.0158(5) 0.0107(5) 0.0212(5) 0.0021(4) -0.0025(4) -0.0026(4)
    O13 0.0182(5) 0.0239(6) 0.0132(5) 0.0094(4) 0.0034(4) 0.0031(4)
    O14 0.0168(5) 0.0181(5) 0.0121(5) -0.0043(4) 0.0004(4) 0.0003(4)
_geom_special_details
;
All e.s.d.'s (except the e.s.d. in the dihedral angle between two l.s. planes)
are estimated using the full covariance matrix. The cell e.s.d.'s are taken
into account individually in the estimation of e.s.d.'s in distances, angles
and torsion angles; correlations between e.s.d.'s in cell parameters are only
used when they are defined by crystal symmetry. An approximate (isotropic)
treatment of cell e.s.d.'s is used for estimating e.s.d.'s involving l.s.
planes.
;
loop_
    _geom_bond_atom_site_label_1
    _geom_bond_atom_site_label_2
    _geom_bond_site_symmetry_2
    _geom_bond_distance
    _geom_bond_publ_flag
    N1 C2 . 1.319(2) ?
    N1 H1A . 0.88 ?
    N1 H1B . 0.88 ?
    C2 N3 . 1.3543(18) ?
    C2 C7 . 1.442(2) ?
    N3 C4 . 1.343(2) ?
    N3 H3 . 0.88 ?
    C4 C5 . 1.370(2) ?
    C4 H4 . 0.95 ?
    C5 N6 . 1.3503(19) ?
    C5 H5 . 0.95 ?
    N6 C7 . 1.319(2) ?
    C7 C8 . 1.4987(19) ?
    C8 O9 . 1.2161(19) ?
    C8 O10 . 1.3127(18) ?
    O10 H10 . 0.84 ?
    P1 O11 . 1.5101(11) ?
    P1 O14 . 1.5120(10) ?
    P1 O12 . 1.5597(11) ?
    P1 O13 . 1.5636(11) ?
    O12 H12 . 0.84 ?
    O13 H13 . 0.84 ?
loop_
    _geom_angle_atom_site_label_1
    _geom_angle_atom_site_label_2
    _geom_angle_atom_site_label_3
    _geom_angle_site_symmetry_1
    _geom_angle_site_symmetry_3
    _geom_angle
    _geom_angle_publ_flag
    C2 N1 H1A . . 120 ?
    C2 N1 H1B . . 120 ?
    H1A N1 H1B . . 120 ?
    N1 C2 N3 . . 119.16(13) ?
    N1 C2 C7 . . 125.57(13) ?
    N3 C2 C7 . . 115.26(13) ?
    C4 N3 C2 . . 122.68(13) ?
    C4 N3 H3 . . 118.7 ?
    C2 N3 H3 . . 118.7 ?
    N3 C4 C5 . . 119.62(14) ?
    N3 C4 H4 . . 120.2 ?
    C5 C4 H4 . . 120.2 ?
    N6 C5 C4 . . 120.73(14) ?
    N6 C5 H5 . . 119.6 ?
    C4 C5 H5 . . 119.6 ?
    C7 N6 C5 . . 119.53(13) ?
    N6 C7 C2 . . 122.16(13) ?
    N6 C7 C8 . . 117.96(13) ?
    C2 C7 C8 . . 119.88(13) ?
    O9 C8 O10 . . 124.84(14) ?
    O9 C8 C7 . . 122.65(14) ?
    O10 C8 C7 . . 112.51(13) ?
    C8 O10 H10 . . 109.5 ?
    O11 P1 O14 . . 111.49(6) ?
    O11 P1 O12 . . 107.77(6) ?
    O14 P1 O12 . . 111.69(6) ?
    O11 P1 O13 . . 111.11(6) ?
    O14 P1 O13 . . 111.48(6) ?
    O12 P1 O13 . . 102.94(6) ?
    P1 O12 H12 . . 109.5 ?
    P1 O13 H13 . . 109.5 ?
loop_
    _geom_torsion_atom_site_label_1
    _geom_torsion_atom_site_label_2
    _geom_torsion_atom_site_label_3
    _geom_torsion_atom_site_label_4
    _geom_torsion_site_symmetry_1
    _geom_torsion_site_symmetry_2
    _geom_torsion_site_symmetry_3
    _geom_torsion_site_symmetry_4
    _geom_torsion
    _geom_torsion_publ_flag
    N1 C2 N3 C4 . . . . 179.23(13) ?
    C7 C2 N3 C4 . . . . -1.4(2) ?
    C2 N3 C4 C5 . . . . 1.2(2) ?
    N3 C4 C5 N6 . . . . -0.1(2) ?
    C4 C5 N6 C7 . . . . -0.6(2) ?
    C5 N6 C7 C2 . . . . 0.4(2) ?
    C5 N6 C7 C8 . . . . 179.86(13) ?
    N1 C2 C7 N6 . . . . 179.93(14) ?
    N3 C2 C7 N6 . . . . 0.6(2) ?
    N1 C2 C7 C8 . . . . 0.5(2) ?
    N3 C2 C7 C8 . . . . -178.86(12) ?
    N6 C7 C8 O9 . . . . -178.37(14) ?
    C2 C7 C8 O9 . . . . 1.1(2) ?
    N6 C7 C8 O10 . . . . 1.9(2) ?
    C2 C7 C8 O10 . . . . -178.58(13) ?
loop_
    _geom_hbond_atom_site_label_D
    _geom_hbond_atom_site_label_H
    _geom_hbond_atom_site_label_A
    _geom_hbond_site_symmetry_A
    _geom_hbond_distance_DH
    _geom_hbond_distance_HA
    _geom_hbond_distance_DA
    _geom_hbond_angle_DHA
    _geom_hbond_publ_flag
    N1 H1A O14 . 0.88 1.94 2.8171(17) 171 yes
    N1 H1B O9 . 0.88 2.09 2.7275(17) 128 yes
    N1 H1B O9 3_777 0.88 2.37 3.0640(19) 136 yes
    N3 H3 O11 . 0.88 1.79 2.6690(16) 173 yes
    O10 H10 O13 4_576 0.84 1.83 2.6591(16) 169 yes
    O12 H12 O11 1_565 0.84 1.72 2.5386(14) 166 yes
    O13 H13 O14 2_746 0.84 1.64 2.4634(16) 164 yes
    C4 H4 O11 2_646 0.95 2.43 3.3377(19) 160 yes
