# Supplementary material for: 2-Amino-3-carb­oxy­pyrazin-1-ium dihydrogen phosphate
Source: Acta Crystallogr Sect E Struct Rep Online. 2011 May 14;67(Pt 6):o1409–10. doi: 10.1107/S1600536811017521 (PMC3120607; doi:10.1107/S1600536811017521)
Supplement: Supplementary file 2 [file e-67-o1409-Isup2.hkl]

#
# h,k,l, Fc-squared, Fo-squared, sigma(Fo-squared) and status flag
#
data_I
_shelx_title ' import in P 21/c'
_shelx_refln_list_code          4
_shelx_F_calc_maximum      155.99
_exptl_crystal_F_000       488.00
_reflns_d_resolution_high  0.7693
 
loop_
 _symmetry_equiv_pos_as_xyz
 'x, y, z'
 '-x, y+1/2, -z+1/2'
 '-x, -y, -z'
 'x, -y-1/2, z-1/2'
 
_cell_length_a     8.6076
_cell_length_b     4.6703
_cell_length_c    21.9431
_cell_angle_alpha  90.000
_cell_angle_beta   95.573
_cell_angle_gamma  90.000
 
_shelx_F_squared_multiplier     1.000
 
loop_
 _refln_index_h
 _refln_index_k
 _refln_index_l
 _refln_F_squared_calc
 _refln_F_squared_meas
 _refln_F_squared_sigma
 _refln_observed_status
   2   0   0    13393.16    13041.25    476.94 o
   3   0   0     1363.29     1313.35     18.09 o
   4   0   0      318.58      353.29      4.78 o
   5   0   0      615.97      640.38     12.47 o
   6   0   0      193.72      230.10      6.18 o
   7   0   0      573.99      538.35     11.76 o
   8   0   0       71.42       74.51      5.67 o
   9   0   0     1433.85     1408.90     38.24 o
  10   0   0      305.10      324.64     13.55 o
  11   0   0        1.13        3.44      3.69 o
   1   1   0      218.88      207.82      2.09 o
   2   1   0     8701.13     8772.43     63.37 o
   3   1   0      174.49      224.74      2.76 o
   4   1   0      751.34      789.70      7.90 o
   5   1   0        1.58        0.38      0.66 o
   6   1   0       71.71       77.03      2.43 o
   7   1   0      108.83      126.34      2.80 o
   8   1   0       28.52       29.38      2.30 o
   9   1   0      151.47      158.10      6.15 o
  10   1   0        6.37        9.44      2.65 o
   0   2   0       75.50       47.63      2.40 o
   1   2   0     1247.77     1348.24     13.25 o
   2   2   0     3750.24     3916.65     35.10 o
   3   2   0     1202.47     1177.28     10.86 o
   4   2   0     1154.28     1198.58     14.37 o
   5   2   0     1025.03     1029.98     12.72 o
   6   2   0        6.70        5.02      1.04 o
   7   2   0      772.87      782.76     15.28 o
   8   2   0       20.56       23.80      2.39 o
   9   2   0      208.60      191.25      8.37 o
  10   2   0      204.06      201.46      8.05 o
   1   3   0       85.20       86.78      3.55 o
   2   3   0      422.58      453.29      6.73 o
   3   3   0        6.54        3.35      1.18 o
   4   3   0      591.80      610.84     10.48 o
   5   3   0        1.31        0.88      1.81 o
   6   3   0      694.67      668.45     11.30 o
   7   3   0       88.89       95.21      3.34 o
   8   3   0      156.91      145.55      6.78 o
   9   3   0       37.17       39.78      9.05 o
   0   4   0     1252.00     1305.11     27.86 o
   1   4   0       23.03       22.09      2.07 o
   2   4   0      195.18      197.09      5.94 o
   3   4   0       30.85       24.06      2.10 o
   4   4   0        5.56        3.59      2.05 o
   5   4   0       70.27       77.06      4.35 o
   6   4   0       16.35       15.44      2.57 o
   7   4   0      169.33      172.21      6.53 o
   8   4   0      197.33      220.92     12.33 o
   1   5   0      270.03      267.70      6.16 o
   2   5   0      296.54      301.53      7.42 o
   3   5   0       16.20       18.57      2.61 o
   4   5   0      134.50      137.72      5.85 o
   5   5   0       19.84       13.86      2.89 o
   6   5   0      118.44      125.78      5.87 o
   0   6   0        0.01       -1.24      3.25 o
   1   6   0      136.21      129.18      6.74 o
 -11   1   1      352.66      351.58     10.57 o
 -10   1   1       99.09      113.66     10.57 o
  -9   1   1      221.54      215.56      7.88 o
  -8   1   1      693.19      673.32     11.43 o
  -7   1   1        2.86        4.84      1.08 o
  -6   1   1      794.45      796.96      9.56 o
  -5   1   1       57.92       62.83      1.63 o
  -4   1   1     3318.32     3532.17     33.87 o
  -3   1   1        1.55       -0.51      0.51 o
  -2   1   1    24331.53    24033.75    260.91 o
  -1   1   1     3850.72     3887.34     25.85 o
   0   1   1     7121.95     6970.10     48.60 o
   1   1   1     4361.40     4259.34     28.38 o
   2   1   1      324.95      329.22      3.00 o
   3   1   1      292.14      390.06      4.36 o
   4   1   1      171.81      141.94      2.67 o
   5   1   1      111.10       94.96      2.32 o
   6   1   1      172.71      147.99      3.09 o
   7   1   1      341.45      351.27      5.75 o
   8   1   1     1090.69     1069.26     32.07 o
   9   1   1       84.39       87.57      5.04 o
  10   1   1      183.44      180.77      9.14 o
 -10   2   1        5.04        8.67      2.76 o
  -9   2   1        0.49       -0.27      2.77 o
  -8   2   1      135.01      145.99     11.81 o
  -7   2   1       16.57       23.32      2.28 o
  -6   2   1      100.78       93.25      3.39 o
  -5   2   1      430.01      436.43      8.09 o
  -4   2   1       28.37       30.98      1.73 o
  -3   2   1      183.09      203.07      3.10 o
  -2   2   1      638.72      685.63      6.96 o
  -1   2   1      154.55      140.34      3.93 o
   0   2   1      301.91      398.52      4.75 o
   1   2   1      521.64      488.41      5.89 o
   2   2   1       81.16       93.88      2.21 o
   3   2   1      711.55      780.73     12.62 o
   4   2   1       13.87       15.79      0.89 o
   5   2   1      207.85      194.40      3.98 o
   6   2   1       18.41       16.98      1.57 o
   7   2   1       90.32       93.09      3.92 o
   8   2   1        1.46        2.81      1.64 o
   9   2   1        0.24        5.37      4.59 o
  10   2   1      121.19      126.31      8.29 o
  -9   3   1      245.09      252.14      8.99 o
  -8   3   1       24.52       35.56      4.01 o
  -7   3   1       69.27       66.39      2.92 o
  -6   3   1      115.29      136.29     10.60 o
  -5   3   1      899.26      826.90     11.50 o
  -4   3   1      655.27      688.41      9.18 o
  -3   3   1      217.01      198.26      3.99 o
  -2   3   1      622.79      718.89      9.29 o
  -1   3   1      217.74      194.03      4.03 o
   0   3   1      427.06      460.02      7.62 o
   1   3   1      418.30      399.68      6.23 o
   2   3   1       86.91       83.98      2.73 o
   3   3   1      914.73      871.43     10.78 o
   4   3   1      576.64      579.66      8.58 o
   5   3   1      166.62      156.78      4.76 o
   6   3   1      710.12      683.22     13.27 o
   7   3   1        0.00        0.90      1.60 o
   8   3   1       31.22       36.94      3.72 o
   9   3   1      359.04      348.01     17.11 o
  -8   4   1      172.29      192.74      6.64 o
  -7   4   1      254.99      259.62      7.87 o
  -6   4   1       88.41       82.76      4.46 o
  -5   4   1      162.41      137.77      5.06 o
  -4   4   1       26.09       32.80      5.37 o
  -3   4   1      231.75      223.32      5.70 o
  -2   4   1      142.91      129.82      3.80 o
  -1   4   1       56.43       65.79      3.16 o
   0   4   1      622.74      586.20      8.91 o
   1   4   1      200.36      195.54      5.72 o
   2   4   1      898.15      866.80     11.65 o
   3   4   1        5.76        6.06      1.85 o
   4   4   1      211.15      192.52      6.17 o
   5   4   1      183.20      199.73      6.15 o
   6   4   1       32.48       39.93      3.38 o
   7   4   1      198.57      198.11      5.90 o
   8   4   1      210.50      211.97      9.22 o
  -6   5   1      242.33      239.35      7.46 o
  -5   5   1       10.83        5.09      2.39 o
  -4   5   1       37.77       44.81      4.00 o
  -3   5   1      617.83      572.77     11.70 o
  -2   5   1        0.08        2.23      1.95 o
  -1   5   1       98.82       97.87      4.19 o
   0   5   1        2.67       -1.51      1.51 o
   1   5   1        6.85        6.02      1.90 o
   2   5   1       49.23       54.03      3.74 o
   3   5   1        0.44       -0.61      2.13 o
   4   5   1      352.59      362.24      9.29 o
   5   5   1        0.73        1.51      2.35 o
   6   5   1      435.49      452.76     10.67 o
  -1   6   1        8.40        9.77      2.92 o
   0   6   1      142.48      149.28      7.96 o
   1   6   1      160.27      155.28      6.95 o
 -11   0   2       74.95       81.85      7.99 o
 -10   0   2      278.24      285.94     12.26 o
  -9   0   2      149.71      145.78      7.84 o
  -8   0   2      941.44      937.94     26.01 o
  -7   0   2      223.60      206.08      5.95 o
  -6   0   2     2766.17     2934.97     39.92 o
  -5   0   2       64.27       99.46      3.28 o
  -4   0   2       51.79       45.84      2.05 o
  -3   0   2      138.28      138.94      3.15 o
  -2   0   2        5.32        1.60      0.42 o
   1   0   2     1820.30     1770.54     21.06 o
   2   0   2     6596.77     6415.50     75.07 o
   3   0   2     1652.33     1649.16     28.66 o
   4   0   2      138.50      188.87      3.45 o
   5   0   2      413.45      401.25      7.20 o
   6   0   2       87.74       84.90      3.83 o
   7   0   2       28.80       25.44      3.72 o
   8   0   2       59.60       64.15      5.47 o
   9   0   2     2299.13     2334.83     60.11 o
  10   0   2      538.40      554.39     19.65 o
  11   0   2      437.13      449.47     18.00 o
 -11   1   2        1.24        2.25      4.32 o
 -10   1   2      172.69      165.99      6.51 o
  -9   1   2        4.86        5.67      2.09 o
  -8   1   2      238.27      234.26      5.26 o
  -7   1   2        8.78       12.38      1.23 o
  -6   1   2      459.49      468.98      5.63 o
  -5   1   2      448.22      433.62      6.33 o
  -4   1   2       65.66       68.35      1.48 o
  -3   1   2      210.95      226.59      2.46 o
  -2   1   2    10808.20    11314.67     82.16 o
  -1   1   2      904.40      906.61      6.54 o
   0   1   2      247.83      278.97      2.64 o
   1   1   2      312.80      255.14      2.53 o
   2   1   2      135.91       94.37      1.59 o
   3   1   2     1396.18     1548.81     12.68 o
   4   1   2      424.68      463.50      5.22 o
   5   1   2      120.50      126.62      3.19 o
   6   1   2       21.55       23.21      1.65 o
   7   1   2        0.51        0.26      0.92 o
   8   1   2        1.12        2.05      1.39 o
   9   1   2        0.83       -1.42      1.42 o
  10   1   2       13.75       11.02      2.90 o
 -10   2   2      152.47      163.00     11.86 o
  -9   2   2      333.69      321.59     20.97 o
  -8   2   2       40.47       35.77      3.25 o
  -7   2   2     1161.40     1111.19     17.41 o
  -6   2   2      277.43      258.97      6.02 o
  -5   2   2     1306.84     1324.55     15.47 o
  -4   2   2     4223.21     4585.38     44.05 o
  -3   2   2      845.38      782.20      9.09 o
  -2   2   2     1362.45     1530.72     13.68 o
  -1   2   2     1342.58     1374.37     16.33 o
   0   2   2     1281.48     1250.13     12.44 o
   1   2   2     1020.90     1153.19     11.64 o
   2   2   2        7.03       30.59      1.82 o
   3   2   2     2869.77     3042.27     30.14 o
   4   2   2      188.18      160.07      3.03 o
   5   2   2      128.47      114.73      3.37 o
   6   2   2      301.57      282.45      5.20 o
   7   2   2      859.89      828.36     12.65 o
   8   2   2       10.38        9.53      2.05 o
   9   2   2      205.31      181.73      7.41 o
  10   2   2      279.64      283.32      9.77 o
  -9   3   2       77.63       80.07      7.66 o
  -8   3   2      346.10      351.53     17.41 o
  -7   3   2       44.66       40.74      4.38 o
  -6   3   2       17.05       17.36      2.13 o
  -5   3   2      654.95      620.88      9.25 o
  -4   3   2      515.74      536.52      7.67 o
  -3   3   2        2.30       -0.04      1.00 o
  -2   3   2      244.55      269.84      4.80 o
  -1   3   2       17.52       36.02      2.06 o
   0   3   2       19.57       25.56      1.84 o
   1   3   2      910.68      924.88     11.35 o
   2   3   2      597.52      627.49      8.53 o
   3   3   2      120.48      102.83      3.24 o
   4   3   2      344.17      343.89      6.10 o
   5   3   2        1.13        1.28      1.53 o
   6   3   2      304.18      316.80      6.22 o
   7   3   2       35.12       37.85      2.89 o
   8   3   2      301.00      308.08      8.17 o
   9   3   2      100.08      109.02      6.52 o
  -8   4   2      192.28      184.19      6.39 o
  -7   4   2      289.43      284.92     18.07 o
  -6   4   2       55.82       62.52      5.29 o
  -5   4   2      649.39      586.19     11.17 o
  -4   4   2      429.81      403.03      8.08 o
  -3   4   2      127.55      137.77      4.52 o
  -2   4   2      108.99      102.00      3.48 o
  -1   4   2       41.76       37.94      2.54 o
   0   4   2       36.56       33.64      2.45 o
   1   4   2        0.49        0.97      1.44 o
   2   4   2     1121.98     1108.25     18.06 o
   3   4   2       88.42       90.96      3.72 o
   4   4   2      711.00      680.25     12.54 o
   5   4   2      157.95      176.19      6.41 o
   6   4   2       26.43       29.76      3.07 o
   7   4   2       84.89       90.74      4.47 o
   8   4   2      130.72      146.72      8.01 o
  -6   5   2      278.91      305.06     11.77 o
  -5   5   2       14.13       13.44      2.82 o
  -4   5   2        0.90        2.91      1.98 o
  -3   5   2      152.14      138.51      8.27 o
  -2   5   2        6.99        7.08      3.44 o
  -1   5   2      112.70      108.20      4.96 o
   0   5   2       92.60       95.99      4.22 o
   1   5   2      575.41      560.43      9.45 o
   2   5   2       43.15       35.47      3.67 o
   3   5   2      254.85      247.26      7.58 o
   4   5   2      151.73      170.26      6.39 o
   5   5   2        6.31        5.29      2.57 o
   6   5   2      113.97      123.42      6.02 o
  -1   6   2       22.44       28.49      3.94 o
   0   6   2      196.34      195.55      7.41 o
   1   6   2        3.79        5.44      3.20 o
 -11   1   3      191.20      188.09     11.86 o
 -10   1   3      164.47      153.21     13.53 o
  -9   1   3      624.77      605.30     13.49 o
  -8   1   3      170.05      156.91      8.87 o
  -7   1   3       91.50       82.54      2.28 o
  -6   1   3      153.72      127.47      2.44 o
  -5   1   3       53.84       66.45      1.65 o
  -4   1   3       54.02       80.80      2.00 o
  -3   1   3     1000.24      956.44      8.55 o
  -2   1   3        7.82        7.56      0.60 o
  -1   1   3     4033.10     4181.20     27.82 o
   0   1   3      141.35      128.14      1.66 o
   1   1   3     1403.59     1375.90     10.73 o
   2   1   3      348.13      405.95      3.84 o
   3   1   3      120.60      136.00      2.15 o
   4   1   3      119.19      121.63      2.16 o
   5   1   3       20.39       26.89      1.97 o
   6   1   3      379.35      367.03      5.78 o
   7   1   3      283.66      279.98      5.02 o
   8   1   3      865.28      838.91     14.50 o
   9   1   3       16.65       17.61      2.56 o
  10   1   3      200.03      200.26     12.31 o
 -10   2   3        0.77       -4.32      4.44 o
  -9   2   3      171.81      157.98      6.11 o
  -8   2   3        1.02        0.45      1.74 o
  -7   2   3     1756.17     1700.28     24.94 o
  -6   2   3      683.68      671.85      8.70 o
  -5   2   3      657.97      640.98      8.38 o
  -4   2   3     2455.86     2377.68     23.76 o
  -3   2   3      133.39      126.51      2.73 o
  -2   2   3      172.78      221.16      3.03 o
  -1   2   3       87.33       88.30      2.50 o
   0   2   3       15.01        6.27      1.01 o
   1   2   3      300.55      305.33      4.65 o
   2   2   3     1246.80     1287.61     15.22 o
   3   2   3      926.51      952.56     10.84 o
   4   2   3      615.96      636.61      7.88 o
   5   2   3      623.31      648.89      9.12 o
   6   2   3       55.89       58.59      2.58 o
   7   2   3       43.34       53.77      3.01 o
   8   2   3       41.30       33.01      2.96 o
   9   2   3       71.35       80.63      6.52 o
  10   2   3        3.09        5.17      2.89 o
  -9   3   3       79.48       91.86      5.44 o
  -8   3   3      170.94      159.50      5.12 o
  -7   3   3      305.27      279.18      7.05 o
  -6   3   3        0.06        0.76      1.57 o
  -5   3   3       51.13       48.08      2.55 o
  -4   3   3       57.60       60.62      2.58 o
  -3   3   3      269.70      265.48      4.23 o
  -2   3   3      259.32      250.73      4.61 o
  -1   3   3     1079.03     1039.05     12.37 o
   0   3   3        6.13       12.26      1.76 o
   1   3   3     2139.84     2159.42     22.86 o
   2   3   3      233.21      252.74      5.19 o
   3   3   3      320.98      285.16      5.58 o
   4   3   3      356.72      381.58      6.63 o
   5   3   3      124.26      115.14      4.89 o
   6   3   3       24.64       26.85      2.74 o
   7   3   3        5.19        4.35      1.81 o
   8   3   3       69.75       78.64      6.37 o
   9   3   3       20.95       19.30      3.84 o
  -8   4   3      138.55      157.40      7.89 o
  -7   4   3      178.60      177.53     11.08 o
  -6   4   3      246.16      218.88      6.18 o
  -5   4   3      107.61       95.35      4.66 o
  -4   4   3      245.46      241.59      5.90 o
  -3   4   3      107.06      106.16      6.28 o
  -2   4   3      820.23      791.88     10.83 o
  -1   4   3      426.21      420.42      9.52 o
   0   4   3     1648.94     1626.93     18.92 o
   1   4   3      205.27      192.47      4.69 o
   2   4   3     1143.21     1088.10     15.20 o
   3   4   3       59.10       59.12      3.26 o
   4   4   3        9.58       10.63      2.42 o
   5   4   3       15.34       15.58      2.60 o
   6   4   3      105.68      100.05      4.83 o
   7   4   3       17.09       20.89      3.51 o
   8   4   3        7.44        3.41      3.33 o
  -6   5   3      210.01      205.23      6.83 o
  -5   5   3        0.01        2.82      2.27 o
  -4   5   3       60.17       72.52      5.82 o
  -3   5   3      127.45      130.37      5.28 o
  -2   5   3        6.54        7.67      2.21 o
  -1   5   3      170.59      184.28      5.75 o
   0   5   3      148.87      147.79      4.62 o
   1   5   3        2.89        1.69      1.76 o
   2   5   3      103.80      102.92      5.56 o
   3   5   3       56.96       62.53      4.52 o
   4   5   3      140.01      155.20      6.16 o
   5   5   3        0.01        1.28      2.69 o
   6   5   3      826.82      849.60     15.96 o
  -1   6   3       32.38       31.54      3.52 o
   0   6   3       22.07       21.69      4.00 o
   1   6   3       18.02       12.03      4.99 o
 -11   0   4       55.87       64.00      7.01 o
 -10   0   4      884.96      892.98     26.41 o
  -9   0   4       27.80       29.78      4.29 o
  -8   0   4      182.83      167.10      7.56 o
  -7   0   4      488.92      566.81      9.23 o
  -6   0   4       80.87      100.87      4.53 o
  -5   0   4       55.39       50.69      1.80 o
  -4   0   4      239.67      215.83      5.64 o
  -3   0   4      349.41      331.40      6.50 o
  -2   0   4    10913.47    11310.49    184.83 o
  -1   0   4     4089.00     3873.13     54.48 o
   0   0   4     6535.43     6879.67     82.02 o
   1   0   4       19.42       14.65      1.10 o
   2   0   4      797.54      688.26      9.14 o
   3   0   4       25.20       51.50      1.93 o
   4   0   4       37.38       38.23      2.19 o
   5   0   4      124.69      138.61      3.88 o
   6   0   4        6.13        7.91      2.47 o
   7   0   4      721.30      681.90     20.99 o
   8   0   4       80.63       81.50      6.37 o
   9   0   4      148.95      128.13      8.41 o
  10   0   4     1307.16     1310.87     38.04 o
 -11   1   4      148.50      136.12     10.28 o
 -10   1   4        0.49        0.72      2.56 o
  -9   1   4      507.06      517.72     31.27 o
  -8   1   4      425.21      426.95      9.82 o
  -7   1   4        2.72        1.28      1.05 o
  -6   1   4        4.15        1.80      0.70 o
  -5   1   4      716.41      764.30     10.08 o
  -4   1   4      103.91      100.73      2.25 o
  -3   1   4     1055.52     1092.55      9.61 o
  -2   1   4      494.43      525.63      4.49 o
  -1   1   4     1429.30     1361.08     10.01 o
   0   1   4       18.54       21.84      0.86 o
   1   1   4     2836.76     3000.76     23.38 o
   2   1   4       37.36       59.15      1.38 o
   3   1   4     1925.06     2066.93     20.64 o
   4   1   4        0.01        0.69      0.75 o
   5   1   4     1346.95     1377.79     16.92 o
   6   1   4      352.02      367.34      5.92 o
   7   1   4      344.27      344.09      6.57 o
   8   1   4       58.55       60.98      3.54 o
   9   1   4       99.76      100.14      4.28 o
  10   1   4       10.91       14.94      3.24 o
 -10   2   4        1.67       -0.17      4.69 o
  -9   2   4        2.52        2.29      2.15 o
  -8   2   4       97.28       92.59      4.34 o
  -7   2   4      344.64      336.66      5.58 o
  -6   2   4       28.17       28.20      1.51 o
  -5   2   4     3719.50     3766.55     36.28 o
  -4   2   4     1275.66     1380.24     13.37 o
  -3   2   4     4852.36     5115.37     48.84 o
  -2   2   4      213.78      257.42      3.30 o
  -1   2   4       11.90       16.75      1.21 o
   0   2   4        3.13       -0.51      0.89 o
   1   2   4     1071.75     1081.61     13.21 o
   2   2   4      960.68      933.14     11.77 o
   3   2   4     3651.24     3735.03     36.76 o
   4   2   4      252.15      232.69      3.98 o
   5   2   4      231.14      226.11      4.35 o
   6   2   4       65.60       64.22      4.06 o
   7   2   4       31.70       32.46      2.54 o
   8   2   4       25.15       28.09      2.84 o
   9   2   4      433.24      437.06     24.14 o
  10   2   4      123.72      132.55      7.03 o
  -9   3   4      336.06      323.76     17.75 o
  -8   3   4      399.09      395.05      8.85 o
  -7   3   4      385.38      365.47      8.17 o
  -6   3   4     2538.27     2544.91     32.41 o
  -5   3   4        0.01       -0.57      1.29 o
  -4   3   4      164.89      159.00      4.03 o
  -3   3   4       51.32       45.83      1.85 o
  -2   3   4      108.75      119.96      3.09 o
  -1   3   4      109.42      113.33      3.10 o
   0   3   4     2598.90     2614.04     27.02 o
   1   3   4      711.70      677.16      9.94 o
   2   3   4       15.01       18.83      1.85 o
   3   3   4      252.05      250.18      6.77 o
   4   3   4     1265.52     1265.35     16.18 o
   5   3   4      447.97      433.71      7.65 o
   6   3   4      101.24      100.68      4.33 o
   7   3   4       86.35       92.26      4.32 o
   8   3   4       15.56       17.98      2.88 o
   9   3   4      183.45      168.93      8.06 o
  -8   4   4       11.71        5.29      3.39 o
  -7   4   4      268.33      272.59     10.01 o
  -6   4   4       21.94       15.56      2.44 o
  -5   4   4      130.38      136.42      5.22 o
  -4   4   4       27.04       24.27      2.45 o
  -3   4   4      320.44      311.46      6.72 o
  -2   4   4      501.36      505.82      7.97 o
  -1   4   4      202.15      203.05      4.78 o
   0   4   4      796.00      814.53     11.21 o
   1   4   4        0.79        1.40      1.41 o
   2   4   4      312.46      312.94      6.69 o
   3   4   4       20.98       22.89      2.36 o
   4   4   4      331.27      332.69      8.09 o
   5   4   4      415.14      430.60      9.56 o
   6   4   4      258.21      234.64      8.69 o
   7   4   4      203.28      208.99      6.64 o
   8   4   4       20.51       22.65      4.25 o
  -6   5   4      234.31      254.70     10.90 o
  -5   5   4       29.30       24.59      3.23 o
  -4   5   4      258.40      263.21      6.93 o
  -3   5   4       21.91       19.90      2.70 o
  -2   5   4      199.05      201.13      6.00 o
  -1   5   4      190.87      174.91      5.65 o
   0   5   4        4.98        6.79      1.91 o
   1   5   4      202.71      195.10      5.81 o
   2   5   4      316.43      311.72      8.54 o
   3   5   4      201.83      176.84      6.48 o
   4   5   4      112.28      123.23      6.59 o
   5   5   4        0.02       -1.23      2.22 o
   0   6   4        0.02        1.28      2.76 o
 -10   1   5       36.97       31.15      5.89 o
  -9   1   5       98.37      100.00      8.30 o
  -8   1   5      311.08      310.83      9.52 o
  -7   1   5      671.44      666.12      9.35 o
  -6   1   5     1011.04     1007.16     28.89 o
  -5   1   5        0.89        2.81      1.33 o
  -4   1   5     1326.77     1358.89     12.77 o
  -3   1   5      302.21      272.86      3.42 o
  -2   1   5       15.98       17.31      1.02 o
  -1   1   5     2920.81     2823.28     20.98 o
   0   1   5      262.70      242.89      2.58 o
   1   1   5     3443.61     3145.87     23.55 o
   2   1   5      486.11      453.00      4.89 o
   3   1   5      634.49      634.05      7.46 o
   4   1   5     1815.70     1791.16     18.44 o
   5   1   5       17.82       21.21      1.52 o
   6   1   5     1706.71     1717.86     25.23 o
   7   1   5      271.40      270.44      5.82 o
   8   1   5     1655.58     1629.89     25.42 o
   9   1   5      354.36      373.65     12.95 o
  10   1   5      599.05      591.81     18.76 o
 -10   2   5      205.79      206.11     13.16 o
  -9   2   5      138.30      127.76     10.16 o
  -8   2   5       38.63       41.10      9.60 o
  -7   2   5      443.13      430.45      7.54 o
  -6   2   5        5.43        7.69      1.02 o
  -5   2   5       53.23       44.99      1.51 o
  -4   2   5      192.91      229.49      3.32 o
  -3   2   5      147.88      156.38      2.77 o
  -2   2   5     2453.25     2581.25     22.00 o
  -1   2   5     1553.95     1531.43     14.81 o
   0   2   5      300.04      371.65      5.33 o
   1   2   5      105.39       93.26      3.11 o
   2   2   5     3061.60     3067.41     33.56 o
   3   2   5      684.83      698.82      8.61 o
   4   2   5       21.21       20.44      1.63 o
   5   2   5      529.37      549.65      8.08 o
   6   2   5      154.51      157.84      4.57 o
   7   2   5       15.60       15.93      2.08 o
   8   2   5        1.23        0.43      1.72 o
   9   2   5        0.45       -0.06      1.89 o
  10   2   5        0.58       -1.66      3.52 o
  -9   3   5      138.19      142.26     12.28 o
  -8   3   5       96.93       86.94      5.05 o
  -7   3   5      122.90      134.71      6.02 o
  -6   3   5     1535.04     1501.90     20.45 o
  -5   3   5      465.30      491.12      7.89 o
  -4   3   5      481.64      491.11      7.35 o
  -3   3   5      272.40      262.26      4.82 o
  -2   3   5      188.44      195.67      3.96 o
  -1   3   5      522.98      479.89      7.01 o
   0   3   5       94.08       99.15      2.99 o
   1   3   5     1561.04     1544.23     18.98 o
   2   3   5        2.50        0.98      1.25 o
   3   3   5     1634.02     1586.35     19.58 o
   4   3   5       99.10       96.07      3.35 o
   5   3   5       76.06       70.93      3.36 o
   6   3   5       50.59       61.19      3.66 o
   7   3   5        3.09        5.37      1.97 o
   8   3   5      166.75      159.60      6.24 o
   9   3   5      271.32      295.64     27.55 o
  -8   4   5     1367.48     1286.62     33.79 o
  -7   4   5        5.95       -2.80      3.67 o
  -6   4   5      119.20      128.76      4.83 o
  -5   4   5        5.34        7.45      1.93 o
  -4   4   5      209.37      188.82      5.17 o
  -3   4   5        3.85        2.38      1.63 o
  -2   4   5      195.88      174.90      4.35 o
  -1   4   5       41.16       37.60      2.52 o
   0   4   5      955.46      939.79     12.42 o
   1   4   5      710.88      714.10     11.30 o
   2   4   5      574.55      554.51      9.54 o
   3   4   5      109.63      121.14      4.23 o
   4   4   5      160.76      165.60      5.69 o
   5   4   5      134.36      125.31      4.52 o
   6   4   5        5.39        4.98      1.97 o
   7   4   5       14.36       22.77      3.03 o
  -6   5   5       42.21       44.03      5.89 o
  -5   5   5        3.55        3.58      2.57 o
  -4   5   5      214.68      207.20      6.08 o
  -3   5   5       58.89       60.17      3.91 o
  -2   5   5      299.38      304.20      7.37 o
  -1   5   5       79.25       78.54      4.28 o
   0   5   5      586.95      614.07     11.05 o
   1   5   5      186.81      189.39      5.77 o
   2   5   5       90.90       88.93      5.53 o
   3   5   5        2.77        1.62      2.26 o
   4   5   5       87.92       97.03      7.17 o
   5   5   5        1.63        1.76      3.00 o
 -10   0   6      267.82      267.20     11.33 o
  -9   0   6       14.55       15.58      3.54 o
  -8   0   6     1465.83     1444.90     36.97 o
  -7   0   6       88.93       92.50      3.68 o
  -6   0   6      157.93      134.29      8.29 o
  -5   0   6      772.92      725.17     20.94 o
  -4   0   6     4835.22     4782.96     77.88 o
  -3   0   6     1144.90     1030.56     16.72 o
  -2   0   6     4546.80     4802.88     55.41 o
  -1   0   6     3789.11     3308.67     59.88 o
   0   0   6     6934.55     6729.53     90.98 o
   1   0   6     4331.40     4400.33     74.46 o
   2   0   6     8048.37     7914.28     92.77 o
   3   0   6     2385.26     2459.07     34.61 o
   4   0   6     2482.92     2536.47     43.95 o
   5   0   6      918.39      908.07     18.07 o
   6   0   6       70.27       65.10      5.02 o
   7   0   6     1504.41     1428.13     27.02 o
   8   0   6      556.06      565.05     19.45 o
   9   0   6     1464.37     1552.66     43.41 o
  10   0   6      146.99      145.21      9.66 o
 -10   1   6       55.31       60.01      7.29 o
  -9   1   6       54.30       55.64      3.42 o
  -8   1   6        0.06       -0.44      1.64 o
  -7   1   6        3.64        1.61      2.93 o
  -6   1   6      141.82      130.16      9.89 o
  -5   1   6       32.37       27.82      1.48 o
  -4   1   6      930.39     1034.97     12.02 o
  -3   1   6      191.12      183.19      2.41 o
  -2   1   6      515.58      596.12      5.38 o
  -1   1   6      250.15      228.23      3.13 o
   0   1   6     1372.68     1395.53     11.01 o
   1   1   6     6331.39     6771.57     68.57 o
   2   1   6       12.10        7.71      0.99 o
   3   1   6     1238.04     1330.24     14.12 o
   4   1   6      386.19      413.71      6.81 o
   5   1   6      274.45      266.62      4.77 o
   6   1   6      383.32      359.62      5.96 o
   7   1   6      131.49      140.00      4.14 o
   8   1   6      908.46      874.39     15.60 o
   9   1   6       55.98       60.57      3.98 o
  10   1   6      189.88      189.64      8.06 o
 -10   2   6       55.03       56.66      8.54 o
  -9   2   6       51.55       50.17      7.56 o
  -8   2   6       64.47       69.16      4.08 o
  -7   2   6      713.98      679.63     16.06 o
  -6   2   6      251.73      271.63      4.79 o
  -5   2   6     1532.62     1487.91     14.12 o
  -4   2   6        0.42       -0.36      0.65 o
  -3   2   6     1603.80     1557.76     16.18 o
  -2   2   6      581.57      565.06      6.25 o
  -1   2   6       35.82       33.90      1.63 o
   0   2   6       23.25       12.41      1.43 o
   1   2   6        2.65        6.70      1.26 o
   2   2   6       11.90        6.14      1.12 o
   3   2   6       17.78       17.66      1.41 o
   4   2   6     1359.29     1322.48     16.15 o
   5   2   6     2825.72     2781.65     34.30 o
   6   2   6     1569.78     1559.83     21.59 o
   7   2   6     1343.98     1373.07     19.69 o
   8   2   6       14.36        8.69      3.92 o
   9   2   6      201.11      207.81     10.67 o
  10   2   6      103.23      102.26      6.70 o
  -9   3   6      120.73       97.70     11.56 o
  -8   3   6        1.35        2.99      5.50 o
  -7   3   6       26.11       24.36      5.30 o
  -6   3   6       21.25       14.55      1.94 o
  -5   3   6      278.58      269.53      5.42 o
  -4   3   6       72.68       67.95      2.63 o
  -3   3   6        0.27       -0.75      1.04 o
  -2   3   6      353.88      332.28      7.78 o
  -1   3   6      130.12      135.75      3.75 o
   0   3   6      628.90      638.31      9.55 o
   1   3   6        0.02        0.28      1.23 o
   2   3   6       74.94       81.40      4.40 o
   3   3   6      574.45      587.17     10.17 o
   4   3   6       71.03       69.13      2.77 o
   5   3   6       16.03       16.84      3.53 o
   6   3   6      214.55      219.08      6.16 o
   7   3   6       63.37       54.12      4.51 o
   8   3   6      179.33      177.83      6.64 o
   9   3   6      116.02      139.02      7.87 o
  -8   4   6      436.59      406.35     12.66 o
  -7   4   6       16.32        7.56      3.52 o
  -6   4   6       20.76       20.64      2.55 o
  -5   4   6       35.75       35.29      2.80 o
  -4   4   6        5.46        2.43      2.31 o
  -3   4   6       59.70       64.27      3.52 o
  -2   4   6        5.99        4.22      1.50 o
  -1   4   6      488.38      494.45      8.78 o
   0   4   6        8.90        7.21      1.87 o
   1   4   6        7.86        7.03      1.85 o
   2   4   6      355.38      345.58      7.15 o
   3   4   6      288.68      283.40      9.38 o
   4   4   6        1.10        0.05      1.95 o
   5   4   6       75.05       83.98      4.13 o
   6   4   6       53.90       55.11      4.04 o
   7   4   6      121.64      146.22      6.02 o
  -6   5   6      163.19      170.50      9.19 o
  -5   5   6       25.40       20.16      2.69 o
  -4   5   6       43.10       48.52      3.60 o
  -3   5   6       36.88       35.05      3.21 o
  -2   5   6       41.35       44.30      4.01 o
  -1   5   6       35.76       31.39      3.53 o
   0   5   6      725.29      717.34     12.24 o
   1   5   6      441.54      437.59      9.03 o
   2   5   6      116.70      115.17      6.42 o
   3   5   6      137.38      150.06      6.24 o
   4   5   6      304.66      309.57      8.83 o
   5   5   6       17.79       21.03      2.87 o
 -10   1   7        3.01        6.42      4.27 o
  -9   1   7       81.49       71.93      5.35 o
  -8   1   7       51.07       51.78      2.72 o
  -7   1   7      805.54      774.26     23.54 o
  -6   1   7     1730.22     1717.91     63.69 o
  -5   1   7      154.68      135.07      2.66 o
  -4   1   7     3783.66     3798.92     43.93 o
  -3   1   7     1040.24     1111.32      9.79 o
  -2   1   7      746.65      712.41      6.80 o
  -1   1   7        5.97       10.27      0.77 o
   0   1   7        3.73        0.60      0.61 o
   1   1   7      751.48      648.94      9.47 o
   2   1   7     1466.07     1603.27     18.20 o
   3   1   7     2482.88     2438.04     34.40 o
   4   1   7        2.57        2.66      1.00 o
   5   1   7     1569.77     1563.90     19.10 o
   6   1   7      130.60      112.63      3.18 o
   7   1   7      258.50      263.45      6.02 o
   8   1   7       30.89       28.19      2.85 o
   9   1   7        4.66        0.80      1.83 o
  10   1   7       80.93       91.12      6.45 o
 -10   2   7       13.25        6.81      5.29 o
  -9   2   7       94.57       91.14      9.64 o
  -8   2   7        6.79        0.82      4.17 o
  -7   2   7       91.29       90.64      3.76 o
  -6   2   7       31.97       31.38      1.49 o
  -5   2   7      599.38      598.54      7.06 o
  -4   2   7      272.88      261.81      3.96 o
  -3   2   7       38.65       42.88      1.93 o
  -2   2   7      344.96      374.65      4.60 o
  -1   2   7       18.39       18.06      1.43 o
   0   2   7      378.03      432.46      6.61 o
   1   2   7        6.22        6.40      1.13 o
   2   2   7        7.42        6.33      1.22 o
   3   2   7      745.45      745.26     10.18 o
   4   2   7        0.01        1.78      1.11 o
   5   2   7        0.43       -1.06      1.06 o
   6   2   7      393.29      358.94      7.52 o
   7   2   7       31.96       23.04      2.59 o
   8   2   7        6.90        7.07      2.20 o
   9   2   7       14.45       21.15      3.01 o
  -9   3   7      139.79      146.33     12.48 o
  -8   3   7       26.96       37.16      5.32 o
  -7   3   7        1.18        0.05      4.04 o
  -6   3   7      404.27      401.26      7.90 o
  -5   3   7        6.89        2.84      1.63 o
  -4   3   7      120.42      124.04      3.64 o
  -3   3   7       21.36       29.29      2.13 o
  -2   3   7      190.59      199.48      4.43 o
  -1   3   7      545.18      515.52     10.08 o
   0   3   7        8.70        7.89      1.54 o
   1   3   7     1002.49      970.39     23.49 o
   2   3   7      193.45      227.47      5.13 o
   3   3   7     3377.39     3234.98     33.38 o
   4   3   7        0.03        3.17      1.30 o
   5   3   7      803.78      794.18     13.51 o
   6   3   7        2.39        3.58      1.85 o
   7   3   7       16.00       19.74      2.64 o
   8   3   7       25.23       30.26      4.53 o
   9   3   7      123.46      125.74      7.90 o
  -8   4   7       64.40       71.87     10.63 o
  -7   4   7      237.17      227.97     19.94 o
  -6   4   7        8.75       10.27      2.24 o
  -5   4   7       55.44       49.93      4.35 o
  -4   4   7      404.08      391.10      7.65 o
  -3   4   7        0.26       -1.67      1.67 o
  -2   4   7       31.06       34.20      3.19 o
  -1   4   7      109.87      109.86      4.21 o
   0   4   7       12.90        9.13      1.95 o
   1   4   7      403.14      405.54      8.23 o
   2   4   7      419.49      415.81      8.06 o
   3   4   7       34.48       32.47      2.68 o
   4   4   7       12.70       12.33      2.16 o
   5   4   7      442.88      451.83      9.53 o
   6   4   7        1.97       -0.31      1.94 o
   7   4   7        9.42        2.58      2.62 o
  -5   5   7        0.04        0.61      2.28 o
  -4   5   7       84.42       75.21      4.96 o
  -3   5   7       24.91       22.82      4.19 o
  -2   5   7      417.97      420.70     10.12 o
  -1   5   7       33.15       39.06      3.82 o
   0   5   7       63.31       74.72      7.39 o
   1   5   7      377.18      373.49      8.27 o
   2   5   7      218.08      218.28      7.48 o
   3   5   7        6.13        4.51      2.45 o
   4   5   7      394.09      421.02      9.20 o
   5   5   7        3.99        2.36      2.12 o
 -10   0   8      347.82      342.88     13.13 o
  -9   0   8       88.62       80.78      6.02 o
  -8   0   8     1168.51     1154.49     30.33 o
  -7   0   8       22.89       16.73      2.06 o
  -6   0   8     2442.29     2387.35     40.41 o
  -5   0   8     1323.85     1328.28     28.96 o
  -4   0   8      900.86      959.33     13.47 o
  -3   0   8      366.75      326.88      7.83 o
  -2   0   8    18276.48    18640.51    193.15 o
  -1   0   8      220.15      331.01      5.09 o
   0   0   8       28.26       15.09      1.24 o
   1   0   8     4723.70     4683.63     72.00 o
   2   0   8     1468.52     1668.17     29.81 o
   3   0   8     3750.77     4020.30     67.99 o
   4   0   8      326.56      274.61     12.61 o
   5   0   8      964.26      991.57     37.98 o
   6   0   8      220.23      222.11      7.27 o
   7   0   8      225.71      216.26      7.34 o
   8   0   8      452.30      424.01     16.58 o
   9   0   8       60.91       64.00      7.36 o
  10   0   8       18.25       17.40      5.04 o
 -10   1   8        0.38        2.85      3.94 o
  -9   1   8        3.85        4.84      3.79 o
  -8   1   8        0.00       -0.37      3.15 o
  -7   1   8       41.47       40.06      5.19 o
  -6   1   8       82.01       79.30      3.43 o
  -5   1   8       47.18       39.27      1.49 o
  -4   1   8      210.36      200.53      4.16 o
  -3   1   8      291.02      301.78      3.36 o
  -2   1   8     1033.10     1086.15     10.40 o
  -1   1   8      740.33      843.70      9.08 o
   0   1   8     6523.69     6717.56     63.66 o
   1   1   8      409.22      403.73      5.88 o
   2   1   8      201.84      242.56      4.31 o
   3   1   8     1670.82     1734.19     19.91 o
   4   1   8      813.44      836.01     10.95 o
   5   1   8        7.65       12.64      1.43 o
   6   1   8        0.02        1.50      1.16 o
   7   1   8      221.12      229.55      5.67 o
   8   1   8       35.41       35.90      3.17 o
   9   1   8        4.61        4.68      2.08 o
  10   1   8        4.37        6.83      3.41 o
 -10   2   8       39.80       33.40      7.34 o
  -9   2   8       56.62       61.66      8.19 o
  -8   2   8      354.11      334.40     15.75 o
  -7   2   8      705.81      713.18     24.51 o
  -6   2   8      109.05      109.96      2.51 o
  -5   2   8     1608.60     1599.00     15.22 o
  -4   2   8      170.01      177.51      3.07 o
  -3   2   8      440.04      420.75      6.71 o
  -2   2   8      125.07      130.23      3.04 o
  -1   2   8      429.77      442.74      5.58 o
   0   2   8       86.12       78.24      2.36 o
   1   2   8      350.49      366.19      5.79 o
   2   2   8     2630.51     2612.26     29.31 o
   3   2   8        0.06        0.50      1.07 o
   4   2   8      117.76      107.14      3.28 o
   5   2   8       61.91       60.49      2.78 o
   6   2   8      505.02      507.52      9.50 o
   7   2   8      488.30      488.65      9.52 o
   8   2   8        1.32        0.34      1.91 o
   9   2   8      181.04      180.80      6.67 o
  -9   3   8       43.22       48.28      8.74 o
  -8   3   8       79.42       91.36     10.71 o
  -7   3   8        8.07        5.12      2.56 o
  -6   3   8      196.89      195.66      5.22 o
  -5   3   8      179.67      169.17      4.86 o
  -4   3   8       51.36       59.19      2.84 o
  -3   3   8       46.44       41.21      2.48 o
  -2   3   8       61.17       69.78      2.95 o
  -1   3   8       24.50       19.75      1.87 o
   0   3   8      481.44      472.64      8.35 o
   1   3   8      266.13      265.48      5.57 o
   2   3   8      615.50      641.70      8.96 o
   3   3   8        1.74        1.73      1.32 o
   4   3   8     2900.14     2940.13     33.89 o
   5   3   8       52.30       52.48      3.53 o
   6   3   8      221.54      226.93      6.44 o
   7   3   8        6.92        6.65      2.14 o
   8   3   8       32.50       37.74      3.92 o
  -8   4   8       22.11       25.41      8.01 o
  -7   4   8      108.05      108.93      6.84 o
  -6   4   8       33.23       28.12      5.34 o
  -5   4   8       91.09       89.46      5.68 o
  -4   4   8        2.79        0.14      1.89 o
  -3   4   8      315.78      328.44      7.98 o
  -2   4   8     1058.46     1084.54     17.41 o
  -1   4   8      288.31      289.20     10.03 o
   0   4   8     1357.68     1342.85     25.01 o
   1   4   8      245.80      241.20      5.93 o
   2   4   8       77.12       71.99      3.76 o
   3   4   8        0.38        1.66      1.48 o
   4   4   8      146.54      143.00      4.99 o
   5   4   8       65.59       69.75      5.19 o
   6   4   8       35.00       30.49      3.92 o
   7   4   8       86.17       91.04      6.19 o
  -5   5   8       16.40       22.32      3.27 o
  -4   5   8      149.54      147.33      6.06 o
  -3   5   8      128.44      137.69      6.34 o
  -2   5   8      100.32      111.33      5.92 o
  -1   5   8       69.69       80.72      5.08 o
   0   5   8       79.34       82.11      5.08 o
   1   5   8      171.57      179.16      5.73 o
   2   5   8        9.74       11.77      2.72 o
   3   5   8      248.73      241.35     11.11 o
   4   5   8       55.58       66.60      4.30 o
   5   5   8       18.76       19.23      2.87 o
 -10   1   9       16.63       17.90      5.29 o
  -9   1   9      337.83      326.21     14.20 o
  -8   1   9       18.85       18.37      4.44 o
  -7   1   9      638.55      608.91     19.87 o
  -6   1   9     1615.14     1620.33     23.97 o
  -5   1   9       49.29       41.33      1.84 o
  -4   1   9     3957.79     4046.25     38.61 o
  -3   1   9     1366.41     1435.82     18.00 o
  -2   1   9      739.61      762.21      7.73 o
  -1   1   9      101.79      119.38      3.01 o
   0   1   9      110.49      103.26      2.35 o
   1   1   9     1226.12     1420.64     16.46 o
   2   1   9        2.44        1.82      1.01 o
   3   1   9     1082.55     1042.44     13.00 o
   4   1   9      998.79      992.47     12.74 o
   5   1   9      631.73      619.45     14.67 o
   6   1   9     2446.11     2386.34     27.49 o
   7   1   9        1.52        1.73      1.49 o
   8   1   9      256.56      241.26      8.67 o
   9   1   9       33.00       38.30      6.32 o
  10   1   9        6.93        5.88      2.32 o
 -10   2   9        6.41       14.55      5.69 o
  -9   2   9      123.63      114.08      9.81 o
  -8   2   9        0.26        0.22      4.32 o
  -7   2   9      360.94      368.59     16.15 o
  -6   2   9        0.15       -0.03      0.86 o
  -5   2   9      784.50      747.11      8.49 o
  -4   2   9      183.19      174.54      3.22 o
  -3   2   9      973.99      907.06     10.40 o
  -2   2   9      164.64      166.04      2.96 o
  -1   2   9       75.60       75.82      2.10 o
   0   2   9     2099.28     2240.77     23.14 o
   1   2   9      121.78      131.86      4.09 o
   2   2   9      907.55      948.09     12.42 o
   3   2   9       79.94       80.33      2.86 o
   4   2   9      654.06      664.39      9.76 o
   5   2   9      180.51      193.84      4.60 o
   6   2   9      170.47      175.83      5.23 o
   7   2   9       52.37       63.67      3.77 o
   8   2   9        0.02       -1.98      1.98 o
   9   2   9      166.19      171.68      9.29 o
  -9   3   9       74.60       56.02      9.41 o
  -8   3   9      103.24      111.46     11.53 o
  -7   3   9      394.93      395.51     11.89 o
  -6   3   9       65.57       75.93      4.21 o
  -5   3   9       82.39       90.81      3.81 o
  -4   3   9     1214.05     1252.90     18.11 o
  -3   3   9      115.77      125.87      4.23 o
  -2   3   9      336.94      312.49      5.81 o
  -1   3   9      383.27      372.29      6.69 o
   0   3   9       21.24       25.27      2.35 o
   1   3   9     1708.70     1640.41     18.52 o
   2   3   9        6.44        4.04      1.35 o
   3   3   9      355.33      349.34      6.18 o
   4   3   9      600.47      598.62      9.73 o
   5   3   9      249.87      239.44      6.54 o
   6   3   9        9.64       10.45      2.53 o
   7   3   9       36.55       31.88      3.20 o
   8   3   9       70.49       79.44      5.39 o
  -7   4   9       13.09       14.92      6.37 o
  -6   4   9        8.90        7.07      2.60 o
  -5   4   9       75.15       70.83      4.24 o
  -4   4   9       83.85       83.89      4.54 o
  -3   4   9      274.74      286.69      7.45 o
  -2   4   9     1542.27     1505.55     22.39 o
  -1   4   9     1088.06     1079.08     15.20 o
   0   4   9      670.50      663.01     10.87 o
   1   4   9        2.54        5.65      1.84 o
   2   4   9     1416.12     1457.46     19.48 o
   3   4   9      128.79      134.95      4.16 o
   4   4   9      333.40      325.38     10.55 o
   5   4   9      116.49      126.70      6.59 o
   6   4   9        6.84        7.22      2.81 o
   7   4   9       21.24       20.46      3.71 o
  -5   5   9        0.17        2.31      2.32 o
  -4   5   9      130.04      147.99      6.33 o
  -3   5   9        2.69        5.34      2.52 o
  -2   5   9     1014.66     1019.55     17.94 o
  -1   5   9       31.18       36.97      3.75 o
   0   5   9      313.41      315.76      8.71 o
   1   5   9       98.02       98.83      4.83 o
   2   5   9      250.64      253.34      9.58 o
   3   5   9        3.60        2.86      2.21 o
   4   5   9      108.78      122.32      7.75 o
  -9   0  10       61.96       50.72      5.29 o
  -8   0  10     2191.40     2162.84     53.64 o
  -7   0  10       15.71       13.08      2.87 o
  -6   0  10      165.64      167.55      5.17 o
  -5   0  10      713.19      739.03     12.77 o
  -4   0  10      335.60      312.84      7.03 o
  -3   0  10        0.22       -0.59      0.59 o
  -2   0  10       94.33      102.45      3.11 o
  -1   0  10      426.11      538.47     15.00 o
   0   0  10       78.02       43.39      2.88 o
   1   0  10      793.53      713.17     14.53 o
   2   0  10     4346.37     4292.70     72.52 o
   3   0  10      311.24      360.37      9.30 o
   4   0  10     2617.48     2647.70     94.84 o
   5   0  10      783.31      763.25     16.79 o
   6   0  10      107.34       97.35     13.54 o
   7   0  10     1187.55     1120.83     23.38 o
   8   0  10      120.51      121.89      8.69 o
   9   0  10       10.96       14.55      4.52 o
  10   0  10      209.52      201.32     12.33 o
 -10   1  10        3.12       -1.50      3.97 o
  -9   1  10       66.01       65.13      7.29 o
  -8   1  10      215.39      220.77     10.96 o
  -7   1  10      167.78      176.48      9.39 o
  -6   1  10      317.42      325.69      7.31 o
  -5   1  10      514.28      488.25      5.88 o
  -4   1  10     1023.46     1062.45     10.64 o
  -3   1  10        6.38        9.02      0.90 o
  -2   1  10        2.76        4.88      0.73 o
  -1   1  10      173.60      163.70      2.93 o
   0   1  10     1513.76     1571.92     21.27 o
   1   1  10     1841.63     1852.63     30.13 o
   2   1  10      368.18      418.18      6.45 o
   3   1  10      486.71      500.31      7.53 o
   4   1  10      172.79      160.84      3.88 o
   5   1  10      223.73      240.55      5.04 o
   6   1  10      483.92      471.02      7.82 o
   7   1  10       15.31       17.15      2.18 o
   8   1  10        1.55        1.53      1.86 o
   9   1  10      137.28      146.72     13.16 o
 -10   2  10        3.87        7.81      5.47 o
  -9   2  10        3.92        6.29      5.02 o
  -8   2  10       26.60       27.58      6.14 o
  -7   2  10      265.00      258.39     13.23 o
  -6   2  10     2653.45     2642.66     32.18 o
  -5   2  10     1041.85     1043.94     12.64 o
  -4   2  10      946.53      944.71     10.59 o
  -3   2  10      551.44      557.79      7.86 o
  -2   2  10     1102.02     1096.24     18.96 o
  -1   2  10      106.03      123.15      4.08 o
   0   2  10      150.51      150.37      3.62 o
   1   2  10        0.01        0.90      1.08 o
   2   2  10      403.80      378.00      8.02 o
   3   2  10       10.63       10.76      1.54 o
   4   2  10     2185.25     2121.97     28.53 o
   5   2  10      601.45      586.37      9.23 o
   6   2  10       89.91       88.83      4.18 o
   7   2  10      364.72      360.66      8.16 o
   8   2  10      120.18      121.95      5.49 o
   9   2  10      261.61      284.21      8.75 o
  -9   3  10        4.31       10.91      6.27 o
  -8   3  10        2.23        2.27      5.19 o
  -7   3  10       77.67       78.23      4.23 o
  -6   3  10       11.95       10.39      2.23 o
  -5   3  10      371.34      368.58      6.69 o
  -4   3  10     3374.81     3360.12     37.67 o
  -3   3  10       40.90       43.92      2.95 o
  -2   3  10     2560.44     2517.94     28.82 o
  -1   3  10       58.22       53.99      2.56 o
   0   3  10       85.47       98.84      4.78 o
   1   3  10       15.27       18.04      1.80 o
   2   3  10      423.95      440.75      7.11 o
   3   3  10       89.70       90.18      3.68 o
   4   3  10       40.72       32.44      2.52 o
   5   3  10       82.06       83.09      6.05 o
   6   3  10      186.88      193.57      9.49 o
   7   3  10       22.56       27.26      3.07 o
   8   3  10       28.94       30.76      5.47 o
  -7   4  10      105.10       99.98      5.56 o
  -6   4  10       16.69       21.59      6.32 o
  -5   4  10       38.83       44.87      3.52 o
  -4   4  10       16.91       20.29      3.75 o
  -3   4  10      143.58      129.25      5.17 o
  -2   4  10       96.41      100.71      4.83 o
  -1   4  10       88.19       88.77      3.94 o
   0   4  10      961.05      954.22     14.07 o
   1   4  10        4.74        5.88      1.64 o
   2   4  10     1701.26     1610.80     22.41 o
   3   4  10       27.93       32.39      3.06 o
   4   4  10      128.50      122.90      6.14 o
   5   4  10        9.15        8.03      3.23 o
   6   4  10      105.98      104.26      5.70 o
   7   4  10       76.07       77.36      7.27 o
  -5   5  10       45.31       56.09      5.32 o
  -4   5  10      214.92      215.49      7.25 o
  -3   5  10        1.26        0.18      2.28 o
  -2   5  10      419.20      424.23     10.32 o
  -1   5  10      218.94      216.04      7.14 o
   0   5  10      682.02      679.53     13.67 o
   1   5  10      134.64      137.37      5.99 o
   2   5  10        0.98        0.29      1.90 o
   3   5  10      171.80      180.95      6.08 o
   4   5  10       30.16       27.51      3.17 o
 -10   1  11       12.39        6.09      4.69 o
  -9   1  11       97.84      101.87      8.24 o
  -8   1  11       65.47       46.50      6.07 o
  -7   1  11       96.82       97.80      7.31 o
  -6   1  11        8.13        8.29      1.36 o
  -5   1  11       77.81       84.49      1.79 o
  -4   1  11      653.51      616.28      6.50 o
  -3   1  11     1091.28     1186.60     16.53 o
  -2   1  11       55.43       42.72      1.41 o
  -1   1  11      808.07      859.40      9.94 o
   0   1  11      723.62      738.03      9.58 o
   1   1  11        5.36        9.32      1.26 o
   2   1  11      564.46      611.15      8.63 o
   3   1  11     1328.56     1283.26     15.83 o
   4   1  11      490.73      471.95      7.58 o
   5   1  11     1178.25     1141.98     14.89 o
   6   1  11     1788.99     1756.62     25.71 o
   7   1  11        6.07        7.29      1.83 o
   8   1  11      643.92      620.67     13.15 o
   9   1  11        4.79        3.64      2.16 o
 -10   2  11        8.08       15.75      5.79 o
  -9   2  11       13.86       11.71      5.37 o
  -8   2  11       32.01       39.91      6.76 o
  -7   2  11        6.69        0.00      3.99 o
  -6   2  11      495.45      480.50     11.31 o
  -5   2  11       41.70       46.55      3.01 o
  -4   2  11      912.76      887.65     10.13 o
  -3   2  11      372.37      344.21      5.66 o
  -2   2  11      231.81      275.38      4.39 o
  -1   2  11      124.63      106.15      3.32 o
   0   2  11      163.39      184.99      4.13 o
   1   2  11       70.05       76.88      2.88 o
   2   2  11        6.35       13.63      1.62 o
   3   2  11      229.46      233.78      5.05 o
   4   2  11       60.86       54.19      2.83 o
   5   2  11       46.21       50.15      2.85 o
   6   2  11       30.06       32.79      2.87 o
   7   2  11       74.85       70.30      4.11 o
   8   2  11        5.22        2.10      2.07 o
   9   2  11      136.82      160.86      8.74 o
  -9   3  11      212.77      197.45     14.33 o
  -8   3  11        0.01        1.37      4.92 o
  -7   3  11      406.35      402.46      9.22 o
  -6   3  11       17.14       18.96      4.45 o
  -5   3  11      194.48      199.99      6.38 o
  -4   3  11       19.20       20.55      2.09 o
  -3   3  11      630.98      606.32      9.44 o
  -2   3  11      522.75      519.92      7.53 o
  -1   3  11      589.89      551.67      8.01 o
   0   3  11       41.23       35.48      2.22 o
   1   3  11     1259.14     1220.21     14.73 o
   2   3  11      638.32      609.51      9.85 o
   3   3  11      569.72      556.04      9.37 o
   4   3  11      310.85      303.62      6.84 o
   5   3  11      184.04      183.84      5.90 o
   6   3  11       76.15       79.83      4.65 o
   7   3  11      167.86      164.62      5.99 o
   8   3  11       42.07       50.10      6.04 o
  -7   4  11      186.04      205.66      9.18 o
  -6   4  11      111.36      116.80      8.11 o
  -5   4  11       85.54       79.65      3.93 o
  -4   4  11      256.11      264.54      7.12 o
  -3   4  11      278.51      280.72      7.42 o
  -2   4  11       77.21       78.66      4.45 o
  -1   4  11       41.74       37.52      3.37 o
   0   4  11       80.00       82.12      4.46 o
   1   4  11       45.64       46.84      4.03 o
   2   4  11      187.51      176.92      5.43 o
   3   4  11        2.86       -0.28      1.89 o
   4   4  11      321.30      317.32      8.48 o
   5   4  11       14.68       12.42      2.76 o
   6   4  11      187.49      190.46      6.80 o
  -5   5  11        8.88        8.11      3.30 o
  -4   5  11      303.73      299.60      9.35 o
  -3   5  11       71.21       73.91      5.00 o
  -2   5  11      614.01      615.99     12.96 o
  -1   5  11       65.06       63.94      4.70 o
   0   5  11     1216.65     1199.59     17.95 o
   1   5  11       11.65       11.23      3.06 o
   2   5  11        0.04        2.87      2.00 o
   3   5  11        1.45        3.87      2.07 o
   4   5  11      176.36      163.13      7.07 o
  -9   0  12      117.71      120.52      7.36 o
  -8   0  12       54.21       57.51      5.22 o
  -7   0  12      402.82      442.08     14.23 o
  -6   0  12      271.40      257.34      6.64 o
  -5   0  12      826.43      884.15     13.12 o
  -4   0  12     1104.38     1234.79     18.07 o
  -3   0  12     5124.25     5282.70     76.06 o
  -2   0  12     2374.31     2438.42     29.47 o
  -1   0  12      383.29      394.20      9.12 o
   0   0  12       66.42       64.65      3.53 o
   1   0  12      731.67      708.76     21.83 o
   2   0  12     1046.99     1007.47     20.19 o
   3   0  12        0.52        2.59      1.76 o
   4   0  12     5247.64     5305.02    153.26 o
   5   0  12      806.14      774.90     17.55 o
   6   0  12      810.28      769.69     17.79 o
   7   0  12        7.61       10.13      2.69 o
   8   0  12        2.76       11.56      4.12 o
   9   0  12       13.44        8.71      4.09 o
 -10   1  12      409.46      437.62     17.55 o
  -9   1  12       10.09        8.66      4.29 o
  -8   1  12      257.14      251.10     11.96 o
  -7   1  12       35.32       38.66      2.71 o
  -6   1  12      342.05      324.41      4.85 o
  -5   1  12      679.59      644.20      8.83 o
  -4   1  12       39.84       36.33      1.41 o
  -3   1  12       38.94       37.79      1.74 o
  -2   1  12      641.95      626.71      7.46 o
  -1   1  12     1979.43     2049.42     22.95 o
   0   1  12      732.35      738.61      9.74 o
   1   1  12      646.20      705.66      9.61 o
   2   1  12      252.11      249.17      4.84 o
   3   1  12      449.13      447.20      7.24 o
   4   1  12      505.60      487.13      7.89 o
   5   1  12       43.81       39.03      2.90 o
   6   1  12       28.18       23.02      2.12 o
   7   1  12       80.67       86.51      4.13 o
   8   1  12        7.52        6.37      2.19 o
   9   1  12       21.14       20.47      3.09 o
  -9   2  12       47.39       54.62      7.84 o
  -8   2  12      153.20      130.38     10.16 o
  -7   2  12      667.77      685.04     18.26 o
  -6   2  12      144.32      152.64      5.09 o
  -5   2  12     2760.83     2712.55     29.81 o
  -4   2  12       34.42       33.47      1.87 o
  -3   2  12      771.52      777.91     10.35 o
  -2   2  12       56.01       58.30      2.12 o
  -1   2  12      175.47      168.09      3.89 o
   0   2  12      201.59      172.72      4.03 o
   1   2  12       43.54       47.22      2.48 o
   2   2  12      392.52      371.80      6.65 o
   3   2  12      146.54      147.62      4.03 o
   4   2  12      473.55      478.93      8.16 o
   5   2  12        3.32        1.29      1.60 o
   6   2  12      247.40      230.79      7.02 o
   7   2  12      619.05      638.53     12.06 o
   8   2  12        0.71        0.82      2.25 o
  -8   3  12       58.19       36.45      7.96 o
  -7   3  12        0.07       -0.51      1.87 o
  -6   3  12        1.01        3.19      2.57 o
  -5   3  12       44.66       49.68      3.44 o
  -4   3  12       10.72       14.08      2.25 o
  -3   3  12       27.94       26.75      2.49 o
  -2   3  12      521.52      473.84      7.12 o
  -1   3  12      113.20      113.51      3.59 o
   0   3  12       24.30       22.13      2.13 o
   1   3  12       68.48       78.53      3.58 o
   2   3  12      321.81      299.98      6.39 o
   3   3  12      116.24      112.23      4.07 o
   4   3  12       10.06        8.28      1.82 o
   5   3  12      424.56      438.45      9.66 o
   6   3  12       10.02       19.48      4.27 o
   7   3  12      513.18      523.68     11.32 o
   8   3  12       89.75       98.36      6.29 o
  -7   4  12       15.63       21.00      3.37 o
  -6   4  12      239.70      253.35      8.23 o
  -5   4  12      101.18      108.42      4.31 o
  -4   4  12      124.99      132.01      6.16 o
  -3   4  12      310.84      308.82      6.96 o
  -2   4  12        7.37        6.78      1.94 o
  -1   4  12      245.44      237.58      6.04 o
   0   4  12       31.15       32.28      2.51 o
   1   4  12        5.29        5.04      1.65 o
   2   4  12       34.59       32.01      4.11 o
   3   4  12       23.10       20.67      3.22 o
   4   4  12      142.69      137.01      6.08 o
   5   4  12       28.38       33.25      4.03 o
   6   4  12       10.18       15.51      2.98 o
  -4   5  12      290.41      311.87      7.76 o
  -3   5  12        0.32        2.23      2.50 o
  -2   5  12       25.66       25.24      2.96 o
  -1   5  12       57.81       62.29      4.11 o
   0   5  12       49.60       48.27      3.64 o
   1   5  12       58.97       60.59      4.06 o
   2   5  12       49.12       43.08      4.02 o
   3   5  12       99.99      119.04      8.83 o
 -10   1  13       24.14       30.03      6.09 o
  -9   1  13      883.21      875.98     27.63 o
  -8   1  13      450.40      460.53     21.73 o
  -7   1  13     1124.12     1081.82     20.55 o
  -6   1  13      871.90      907.05     14.26 o
  -5   1  13      796.26      787.86     10.93 o
  -4   1  13     1858.82     1908.18     32.33 o
  -3   1  13       30.18       32.89      2.05 o
  -2   1  13     1767.57     1752.78     18.12 o
  -1   1  13      117.42      115.18      2.94 o
   0   1  13      298.05      285.31      5.21 o
   1   1  13      429.27      445.41      6.99 o
   2   1  13      520.03      585.98      8.69 o
   3   1  13      326.61      308.37      8.18 o
   4   1  13       29.64       26.92      2.10 o
   5   1  13      448.62      485.29      8.23 o
   6   1  13      279.16      268.59      6.05 o
   7   1  13       12.95       13.13      2.70 o
   8   1  13      177.49      192.76      6.84 o
   9   1  13        9.33       13.29      2.89 o
  -9   2  13       67.19       61.58      8.56 o
  -8   2  13       13.12        9.41      5.22 o
  -7   2  13        8.13        9.04      1.90 o
  -6   2  13      127.74      120.75      4.36 o
  -5   2  13      114.25      112.67      5.24 o
  -4   2  13      459.47      423.27      6.59 o
  -3   2  13      509.48      503.52      8.71 o
  -2   2  13      857.50      852.39     11.27 o
  -1   2  13       46.42       47.35      2.39 o
   0   2  13      314.26      336.40      6.06 o
   1   2  13      401.93      388.40      6.80 o
   2   2  13      239.48      224.12      4.99 o
   3   2  13       15.01       16.42      1.91 o
   4   2  13      109.40       89.76      3.51 o
   5   2  13      141.82      137.73      5.45 o
   6   2  13       28.16       27.82      2.88 o
   7   2  13      172.00      177.71      6.70 o
   8   2  13        3.19        7.81      2.55 o
  -8   3  13      158.00      136.14     13.03 o
  -7   3  13      467.64      465.60     10.31 o
  -6   3  13      179.01      182.73      6.03 o
  -5   3  13      345.13      345.93      7.41 o
  -4   3  13       11.64       11.55      2.34 o
  -3   3  13       18.24       20.36      2.36 o
  -2   3  13       50.57       44.77      3.13 o
  -1   3  13      883.66      852.03     12.28 o
   0   3  13      210.05      212.08      5.17 o
   1   3  13      718.72      710.39     11.03 o
   2   3  13       73.86       68.31      3.47 o
   3   3  13      959.48      961.51     14.04 o
   4   3  13      100.59       87.49      4.06 o
   5   3  13        6.93        7.13      2.14 o
   6   3  13      314.02      319.17      8.35 o
   7   3  13        6.76        1.95      2.51 o
  -7   4  13        2.04        5.49      3.49 o
  -6   4  13        4.94        8.83      2.81 o
  -5   4  13       15.26       13.08      3.85 o
  -4   4  13       57.73       52.90      3.39 o
  -3   4  13      605.46      580.65     10.23 o
  -2   4  13       76.27       81.13      4.09 o
  -1   4  13        7.42       11.52      2.44 o
   0   4  13      322.23      319.64      6.48 o
   1   4  13        1.98        3.95      1.86 o
   2   4  13       38.15       47.04      3.34 o
   3   4  13       15.33       15.42      2.35 o
   4   4  13      133.43      131.56      5.84 o
   5   4  13        2.35        3.80      2.41 o
   6   4  13      291.01      287.08      8.62 o
  -4   5  13      196.02      203.77      6.31 o
  -3   5  13        7.83        7.01      2.31 o
  -2   5  13      186.94      183.73      6.07 o
  -1   5  13       13.78       12.34      2.49 o
   0   5  13       25.99       24.74      3.06 o
   1   5  13       82.39       78.57      5.14 o
   2   5  13       63.12       62.28      5.48 o
   3   5  13       11.76       10.47      2.82 o
  -9   0  14     1160.35     1114.07     30.75 o
  -8   0  14      668.72      654.49     19.85 o
  -7   0  14       18.96       17.55      3.52 o
  -6   0  14       98.76      104.87      6.39 o
  -5   0  14       97.26      112.27      6.96 o
  -4   0  14      720.63      682.40     14.06 o
  -3   0  14      864.39      859.60     11.72 o
  -2   0  14        1.28        3.23      1.21 o
  -1   0  14     2012.60     1997.51     35.70 o
   0   0  14      520.11      482.40     11.34 o
   1   0  14      328.76      288.76      8.27 o
   2   0  14      935.30      868.45     27.52 o
   3   0  14        3.59        6.41      2.18 o
   4   0  14      496.81      469.94     12.50 o
   5   0  14        4.19        3.69      2.27 o
   6   0  14     1023.27      994.00     24.94 o
   7   0  14      375.12      346.60     18.58 o
   8   0  14      172.79      179.18     11.36 o
   9   0  14        2.34       -3.07      3.07 o
 -10   1  14        0.04        3.15      4.52 o
  -9   1  14        5.48        5.97      4.14 o
  -8   1  14       95.71       89.37      7.74 o
  -7   1  14      553.00      554.60     12.12 o
  -6   1  14      498.81      491.97      8.94 o
  -5   1  14       18.35       12.28      1.89 o
  -4   1  14       51.99       49.00      2.09 o
  -3   1  14       41.12       45.99      2.26 o
  -2   1  14       10.44       14.65      1.34 o
  -1   1  14     3169.53     3179.23     34.76 o
   0   1  14      169.70      187.26      4.06 o
   1   1  14      517.14      548.87      8.25 o
   2   1  14      138.60      144.82      3.94 o
   3   1  14      317.52      298.76      5.86 o
   4   1  14      179.91      179.77      4.57 o
   5   1  14      183.19      169.33      5.45 o
   6   1  14       81.95       77.13      3.66 o
   7   1  14        9.47        8.85      2.00 o
   8   1  14      340.47      341.46     13.62 o
  -9   2  14       27.21       23.69      6.44 o
  -8   2  14      596.32      634.22     23.94 o
  -7   2  14        0.77       -1.49      1.52 o
  -6   2  14      516.55      531.39     10.30 o
  -5   2  14       60.07       58.78      3.46 o
  -4   2  14        0.88        2.02      1.14 o
  -3   2  14      904.55      925.26     12.17 o
  -2   2  14       19.00       18.32      1.66 o
  -1   2  14      992.99     1011.50     13.26 o
   0   2  14       38.95       32.56      2.18 o
   1   2  14     1170.18     1168.30     15.24 o
   2   2  14      291.19      284.94      5.86 o
   3   2  14      116.22       93.89      3.42 o
   4   2  14      871.14      845.28     16.89 o
   5   2  14      975.92      969.41     14.01 o
   6   2  14      124.78      124.53      4.96 o
   7   2  14      168.60      156.45      5.66 o
   8   2  14        0.36       -0.30      2.19 o
  -8   3  14       62.39       42.64      8.36 o
  -7   3  14       68.48       77.63      4.35 o
  -6   3  14       55.67       50.32      4.87 o
  -5   3  14      241.31      237.23      8.29 o
  -4   3  14      942.73      935.74     14.81 o
  -3   3  14        3.16        4.54      1.77 o
  -2   3  14      386.79      374.53      8.07 o
  -1   3  14      147.67      140.25      5.41 o
   0   3  14       64.50       59.09      3.19 o
   1   3  14       19.09       21.68      2.25 o
   2   3  14       85.59       86.26      3.84 o
   3   3  14       72.39       74.57      3.75 o
   4   3  14       98.13       99.69      6.23 o
   5   3  14       30.15       42.05      3.55 o
   6   3  14      666.88      695.47     13.55 o
   7   3  14        3.70        4.66      2.96 o
  -6   4  14        1.07        2.12      2.41 o
  -5   4  14      234.26      238.23      8.17 o
  -4   4  14        5.03        2.39      2.05 o
  -3   4  14      464.35      470.30     12.12 o
  -2   4  14       63.39       57.49      4.02 o
  -1   4  14      280.49      279.92      7.66 o
   0   4  14      553.38      543.51     11.27 o
   1   4  14        5.16        2.85      2.06 o
   2   4  14      219.25      208.77      5.94 o
   3   4  14        0.00        0.43      1.80 o
   4   4  14      215.45      216.45      7.16 o
   5   4  14        0.48        2.36      2.37 o
  -3   5  14        0.12       -1.77      1.77 o
  -2   5  14      967.27      993.72     15.93 o
  -1   5  14      110.27      110.65      5.34 o
   0   5  14      122.51      126.96      8.11 o
   1   5  14       80.31       89.70      5.51 o
   2   5  14       19.50       21.46      3.84 o
  -9   1  15       53.11       65.80      7.46 o
  -8   1  15       37.97       36.94      6.02 o
  -7   1  15        0.36        1.39      2.30 o
  -6   1  15      215.28      223.85      7.02 o
  -5   1  15      109.77      108.37      4.54 o
  -4   1  15      290.02      300.73      5.15 o
  -3   1  15      591.63      592.08      8.31 o
  -2   1  15     1236.42     1193.32     14.50 o
  -1   1  15        0.87        1.58      1.05 o
   0   1  15      759.86      739.49     10.23 o
   1   1  15      789.92      735.46     10.39 o
   2   1  15       70.35       61.40      3.19 o
   3   1  15     1078.70     1023.77     13.89 o
   4   1  15       48.91       57.32      3.05 o
   5   1  15      561.15      507.79      8.81 o
   6   1  15       43.51       50.44      3.09 o
   7   1  15      198.99      190.23      5.97 o
   8   1  15      100.61      114.41      5.79 o
  -9   2  15       52.00       46.53      7.81 o
  -8   2  15        1.67       -3.32      4.62 o
  -7   2  15       39.05       44.05      3.46 o
  -6   2  15       69.53       75.15      4.85 o
  -5   2  15      134.10      131.22      4.65 o
  -4   2  15       19.47       17.29      1.95 o
  -3   2  15      792.74      764.91     12.12 o
  -2   2  15      219.49      211.90      5.02 o
  -1   2  15      138.67      145.55      3.85 o
   0   2  15      684.34      699.45     12.92 o
   1   2  15       22.75       27.59      2.35 o
   2   2  15        0.35       -0.78      1.22 o
   3   2  15       40.45       31.75      2.43 o
   4   2  15      315.03      358.08      7.19 o
   5   2  15       14.82       12.18      1.98 o
   6   2  15      594.94      605.94     14.35 o
   7   2  15      553.93      572.55     11.77 o
   8   2  15       63.54       69.72      6.51 o
  -8   3  15        6.84       18.77      6.79 o
  -7   3  15      236.07      245.03     15.00 o
  -6   3  15        0.30        3.65      2.11 o
  -5   3  15      310.41      316.89      8.55 o
  -4   3  15      145.71      142.93      4.78 o
  -3   3  15      110.98       99.94      6.03 o
  -2   3  15      262.61      262.95      6.69 o
  -1   3  15      475.50      441.41      7.95 o
   0   3  15      393.27      374.57      7.32 o
   1   3  15     1129.12     1059.59     14.99 o
   2   3  15      278.22      279.06      6.39 o
   3   3  15      650.12      647.76     10.91 o
   4   3  15       53.27       49.62      3.71 o
   5   3  15      296.89      292.49      7.99 o
   6   3  15       41.80       45.23      3.94 o
   7   3  15       43.32       52.31      4.34 o
  -6   4  15       89.45       77.14      6.39 o
  -5   4  15        5.55        1.28      4.48 o
  -4   4  15      317.49      330.10      8.27 o
  -3   4  15      491.91      475.54     10.37 o
  -2   4  15       33.35       39.30      3.55 o
  -1   4  15      334.81      325.41      8.37 o
   0   4  15      347.16      332.72      8.53 o
   1   4  15       49.04       45.82      3.72 o
   2   4  15      524.21      534.55     10.16 o
   3   4  15       13.86       14.90      2.49 o
   4   4  15      405.76      403.65     10.82 o
   5   4  15       12.68       19.26      3.27 o
  -2   5  15      137.85      134.25      6.50 o
  -1   5  15       62.11       63.16      4.84 o
   0   5  15        1.31        1.18      2.41 o
   1   5  15        4.54        5.17      2.66 o
  -9   0  16      261.97      231.70     10.46 o
  -8   0  16      815.25      845.28     24.86 o
  -7   0  16       29.42       28.93      4.49 o
  -6   0  16        2.42        4.24      3.12 o
  -5   0  16       15.18       22.22      2.50 o
  -4   0  16      110.72       86.28      4.79 o
  -3   0  16       36.60       39.84      2.35 o
  -2   0  16      204.00      199.75      5.11 o
  -1   0  16     1216.90     1141.24     31.58 o
   0   0  16       20.52       12.68      2.37 o
   1   0  16     1285.72     1319.97     26.13 o
   2   0  16      246.26      233.79      7.95 o
   3   0  16      185.58      167.68     12.07 o
   4   0  16     1090.17     1115.50     23.94 o
   5   0  16        5.81        4.64      3.08 o
   6   0  16       12.11       21.60      3.60 o
   7   0  16        7.66       10.08      4.22 o
   8   0  16        2.67        3.12      3.67 o
  -9   1  16       66.63       66.80      7.66 o
  -8   1  16        0.33       -2.32      3.54 o
  -7   1  16      222.07      223.59      6.99 o
  -6   1  16        4.32        6.43      4.23 o
  -5   1  16      114.86      105.60      5.30 o
  -4   1  16       64.83       72.28      2.89 o
  -3   1  16      169.56      163.06      3.34 o
  -2   1  16       47.14       48.73      2.25 o
  -1   1  16        1.53       -0.31      1.18 o
   0   1  16        1.06        2.14      1.12 o
   1   1  16      497.55      483.48      7.84 o
   2   1  16     2078.61     2039.25     27.11 o
   3   1  16      106.46      114.65      4.91 o
   4   1  16      377.28      400.88      7.50 o
   5   1  16        4.17       -0.94      1.43 o
   6   1  16       27.56       28.38      2.55 o
   7   1  16       61.62       57.23      4.82 o
   8   1  16        2.63        0.86      2.77 o
  -9   2  16        9.28        5.22      5.57 o
  -8   2  16       54.29       62.88      8.31 o
  -7   2  16      214.60      215.25      7.09 o
  -6   2  16      152.96      142.01      6.54 o
  -5   2  16       10.87        3.75      2.78 o
  -4   2  16      409.15      406.24     12.16 o
  -3   2  16      854.05      834.46     13.07 o
  -2   2  16       78.21       58.81      2.65 o
  -1   2  16     1537.78     1478.86     18.39 o
   0   2  16      672.08      664.80     10.08 o
   1   2  16      146.01      146.73      5.08 o
   2   2  16       19.84       19.37      2.25 o
   3   2  16      273.11      249.53      7.43 o
   4   2  16      469.12      435.94      8.27 o
   5   2  16       76.15       78.50      3.90 o
   6   2  16      126.60      129.52      5.34 o
   7   2  16      699.76      734.87     14.01 o
  -7   3  16       28.92       37.29      7.79 o
  -6   3  16        0.66       -1.85      1.85 o
  -5   3  16      240.10      215.27      9.13 o
  -4   3  16      304.26      310.15      7.28 o
  -3   3  16      273.83      270.44      7.86 o
  -2   3  16     1359.19     1322.40     22.77 o
  -1   3  16      128.24      129.27      4.81 o
   0   3  16      167.38      161.82      4.69 o
   1   3  16       17.26       15.38      2.18 o
   2   3  16       20.30       18.63      2.33 o
   3   3  16       31.27       23.91      2.58 o
   4   3  16      396.85      391.91      8.19 o
   5   3  16      702.32      742.07     15.80 o
   6   3  16      185.14      178.77      6.55 o
  -6   4  16      402.18      382.83     10.66 o
  -5   4  16       87.53      105.31      6.32 o
  -4   4  16       19.46       19.17      2.85 o
  -3   4  16      107.37      119.04      5.58 o
  -2   4  16      104.91      110.41      6.98 o
  -1   4  16      135.58      140.48      5.83 o
   0   4  16        0.04        2.05      2.02 o
   1   4  16      382.37      373.64      9.34 o
   2   4  16       88.42       97.01      4.77 o
   3   4  16       27.21       25.20      2.92 o
   4   4  16      340.55      340.23     13.45 o
  -1   5  16       43.04       55.24      4.59 o
   0   5  16       85.21       97.78      5.93 o
  -9   1  17      337.93      331.97     15.03 o
  -8   1  17      140.24      142.98      9.69 o
  -7   1  17        0.06       -0.17      1.99 o
  -6   1  17       81.79       96.26      4.86 o
  -5   1  17        6.22        7.73      1.86 o
  -4   1  17       66.42       74.20      2.98 o
  -3   1  17      503.30      467.01      8.15 o
  -2   1  17      642.68      652.86      9.22 o
  -1   1  17        9.24        8.89      1.42 o
   0   1  17      124.03      122.93      3.55 o
   1   1  17      617.80      587.02      9.13 o
   2   1  17      776.62      712.55     10.71 o
   3   1  17      537.77      546.65      9.11 o
   4   1  17      512.72      439.77      8.10 o
   5   1  17      295.58      305.26      6.79 o
   6   1  17       81.55       69.38      3.71 o
   7   1  17      323.60      332.77      8.38 o
   8   1  17      178.03      174.24      7.06 o
  -8   2  17       23.27       21.57      6.04 o
  -7   2  17        0.11       -0.96      1.94 o
  -6   2  17       20.93       16.43      2.40 o
  -5   2  17        1.24        1.36      1.73 o
  -4   2  17       88.23       83.05      3.51 o
  -3   2  17       28.88       22.45      3.46 o
  -2   2  17        3.85        1.89      1.56 o
  -1   2  17      160.77      157.72      4.18 o
   0   2  17       20.39       13.10      1.83 o
   1   2  17       45.18       44.34      2.81 o
   2   2  17      152.62      154.43      4.48 o
   3   2  17       76.83       88.91      3.90 o
   4   2  17      142.81      151.60      4.78 o
   5   2  17       15.69       17.61      2.32 o
   6   2  17       16.93       16.45      2.76 o
   7   2  17       25.52       25.54      3.26 o
  -7   3  17      330.07      354.92     18.57 o
  -6   3  17       54.73       56.52      5.27 o
  -5   3  17      179.11      180.90      6.54 o
  -4   3  17       86.14       91.19      4.23 o
  -3   3  17        6.80        8.99      2.07 o
  -2   3  17      188.42      190.80      7.82 o
  -1   3  17      113.34      120.94      4.85 o
   0   3  17       77.01       91.16      3.91 o
   1   3  17      191.10      182.25      7.73 o
   2   3  17       42.76       53.93      3.42 o
   3   3  17       65.18       68.13      3.86 o
   4   3  17        5.43        3.87      1.90 o
   5   3  17      383.00      417.71     10.08 o
   6   3  17        7.29        4.49      2.45 o
  -5   4  17       92.63       89.56      6.47 o
  -4   4  17       13.09       10.67      4.10 o
  -3   4  17      194.46      209.26      6.68 o
  -2   4  17        4.43       -1.98      2.21 o
  -1   4  17        9.41        6.14      2.35 o
   0   4  17       38.26       43.12      4.30 o
   1   4  17       48.27       39.80      3.78 o
   2   4  17        4.98        4.97      2.13 o
   3   4  17       33.82       37.68      3.39 o
   4   4  17       82.77       98.75      5.83 o
  -8   0  18       91.23      101.77      7.46 o
  -7   0  18      409.95      439.76     15.78 o
  -6   0  18        0.45        2.80      3.15 o
  -5   0  18        0.85        2.15      3.10 o
  -4   0  18      586.57      552.36     12.69 o
  -3   0  18     1031.00     1021.16     16.38 o
  -2   0  18      113.02      109.48      4.01 o
  -1   0  18      755.76      756.29     16.65 o
   0   0  18     8772.07     8159.49    170.66 o
   1   0  18      194.27      192.79      7.35 o
   2   0  18     4370.58     4094.65    101.07 o
   3   0  18        0.59        0.79      2.18 o
   4   0  18      640.22      596.14     18.30 o
   5   0  18       41.07       51.29      5.03 o
   6   0  18      796.00      770.67     33.49 o
   7   0  18       99.55       91.44      9.71 o
  -9   1  18      170.32      195.28     11.71 o
  -8   1  18        5.36        6.76      4.47 o
  -7   1  18        0.13       -2.05      2.05 o
  -6   1  18      173.50      162.67     16.95 o
  -5   1  18       94.50       86.86      6.89 o
  -4   1  18      402.49      373.96      9.37 o
  -3   1  18       60.57       63.11      3.11 o
  -2   1  18      311.38      327.50      7.28 o
  -1   1  18      574.10      572.66      8.73 o
   0   1  18      120.14      136.98      3.87 o
   1   1  18        0.09       -0.73      1.30 o
   2   1  18      257.46      252.64      5.66 o
   3   1  18       81.30       78.59      3.56 o
   4   1  18      195.68      183.22      5.04 o
   5   1  18        5.39        3.79      1.73 o
   6   1  18        4.53        7.32      1.92 o
   7   1  18        2.51        2.17      2.01 o
  -8   2  18      531.44      542.66     22.42 o
  -7   2  18      171.39      159.84      6.59 o
  -6   2  18      214.39      217.87      7.78 o
  -5   2  18      304.82      308.99      7.93 o
  -4   2  18       16.45       17.39      2.66 o
  -3   2  18       84.05       87.39      5.15 o
  -2   2  18      253.82      253.30      7.30 o
  -1   2  18     1431.29     1352.41     17.41 o
   0   2  18       92.04       76.36      3.41 o
   1   2  18      426.59      437.10      7.99 o
   2   2  18      995.40      889.17     13.19 o
   3   2  18        0.09       -0.81      1.47 o
   4   2  18      402.41      372.55      7.81 o
   5   2  18       17.58       16.64      2.35 o
   6   2  18       33.25       29.52      3.27 o
   7   2  18      130.75      137.87      5.91 o
  -7   3  18      124.25      146.93     12.31 o
  -6   3  18      414.32      438.81     13.20 o
  -5   3  18        2.33       -1.97      1.97 o
  -4   3  18      459.72      449.44     15.48 o
  -3   3  18       18.50       17.29      2.94 o
  -2   3  18        5.57        2.84      1.88 o
  -1   3  18       30.65       34.46      3.17 o
   0   3  18        0.20        1.77      2.02 o
   1   3  18       57.81       57.01      3.46 o
   2   3  18       55.73       52.68      3.45 o
   3   3  18        1.43        0.94      1.74 o
   4   3  18       71.88       71.71      4.21 o
   5   3  18       20.38       22.81      3.31 o
  -5   4  18       16.36       25.91      3.89 o
  -4   4  18      329.30      349.09     10.51 o
  -3   4  18       17.02       17.25      2.79 o
  -2   4  18        0.18        0.03      2.03 o
  -1   4  18        0.62       -1.88      1.95 o
   0   4  18      233.90      215.01      8.06 o
   1   4  18       35.19       34.87      4.98 o
   2   4  18       62.65       59.55      4.50 o
   3   4  18      314.56      318.17      7.98 o
  -8   1  19        7.58       13.06      5.14 o
  -7   1  19      277.42      273.78      8.64 o
  -6   1  19      213.55      223.14     19.06 o
  -5   1  19      343.23      328.28      9.75 o
  -4   1  19      557.08      548.41      9.29 o
  -3   1  19      548.13      531.03      9.27 o
  -2   1  19     3729.53     3597.81     39.70 o
  -1   1  19       27.25       31.38      2.23 o
   0   1  19     3333.03     3255.64     36.79 o
   1   1  19      556.68      531.93      8.82 o
   2   1  19      291.40      279.33      6.11 o
   3   1  19      107.43       99.79      4.00 o
   4   1  19        1.77       -1.35      1.35 o
   5   1  19       76.92       76.74      3.97 o
   6   1  19       26.88       26.14      3.64 o
   7   1  19      306.27      323.15     11.06 o
  -8   2  19      241.82      265.47     15.25 o
  -7   2  19       10.90        8.82      2.71 o
  -6   2  19       50.02       45.41      9.01 o
  -5   2  19       55.35       55.81      4.61 o
  -4   2  19        4.58        2.99      3.54 o
  -3   2  19       71.57       66.26      3.67 o
  -2   2  19       16.97       23.37      2.54 o
  -1   2  19      121.48      115.59      4.57 o
   0   2  19        1.82        2.34      1.41 o
   1   2  19       60.75       57.22      3.25 o
   2   2  19        0.02        0.94      1.52 o
   3   2  19       10.65        9.57      2.01 o
   4   2  19        3.60       -1.59      1.64 o
   5   2  19       44.95       45.85      3.92 o
   6   2  19        0.06        1.29      2.17 o
  -6   3  19       12.71       23.95      3.91 o
  -5   3  19       12.26       13.04      3.72 o
  -4   3  19      123.24      116.08      6.05 o
  -3   3  19       13.19       12.28      2.32 o
  -2   3  19      318.83      304.40      8.23 o
  -1   3  19       57.11       61.04      4.01 o
   0   3  19      834.59      797.32     14.36 o
   1   3  19       74.93       81.23      4.11 o
   2   3  19      399.27      388.72      8.26 o
   3   3  19      166.41      173.93      5.54 o
   4   3  19        6.54        6.82      2.35 o
   5   3  19      105.37      108.85      5.94 o
  -4   4  19       55.08       64.13      5.49 o
  -3   4  19        9.87       10.27      2.65 o
  -2   4  19       13.83       14.56      3.19 o
  -1   4  19       16.55       14.42      2.82 o
   0   4  19        7.80        4.30      3.36 o
   1   4  19       71.47       61.67      5.68 o
   2   4  19      379.59      371.83      9.76 o
   3   4  19        9.00        2.37      2.74 o
  -8   0  20      458.50      486.39     17.65 o
  -7   0  20       13.20       10.11      3.92 o
  -6   0  20     1191.36     1146.67     33.35 o
  -5   0  20        0.02       -0.35      3.15 o
  -4   0  20      773.04      714.75     15.95 o
  -3   0  20       27.87       28.48      3.39 o
  -2   0  20     1650.82     1592.72     38.24 o
  -1   0  20      673.02      637.80     25.34 o
   0   0  20      171.39      202.15      7.59 o
   1   0  20       45.10       48.08      4.72 o
   2   0  20     1822.12     1828.44     50.10 o
   3   0  20        7.35        3.43      5.32 o
   4   0  20       85.57       86.10      6.40 o
   5   0  20      296.58      312.11     11.25 o
   6   0  20      279.28      285.51     11.11 o
   7   0  20      200.15      236.89     14.15 o
  -8   1  20      195.77      200.12     11.98 o
  -7   1  20      139.57      146.38      6.50 o
  -6   1  20        4.15        3.60      4.02 o
  -5   1  20       75.37       84.81      5.29 o
  -4   1  20        0.02        1.69      1.32 o
  -3   1  20       37.13       49.04      3.67 o
  -2   1  20      613.59      633.40     10.86 o
  -1   1  20      279.64      269.94      5.60 o
   0   1  20      231.71      244.24      5.46 o
   1   1  20       86.22       89.71      5.52 o
   2   1  20       76.18       77.73      3.60 o
   3   1  20        0.00       -1.42      1.49 o
   4   1  20       90.33       79.56      3.94 o
   5   1  20       12.48        6.07      1.90 o
   6   1  20       12.58        9.97      2.37 o
  -7   2  20       15.75       17.67      3.41 o
  -6   2  20       32.79       37.30      5.02 o
  -5   2  20      128.07      132.62      6.89 o
  -4   2  20     1271.08     1178.73     25.41 o
  -3   2  20      302.63      326.68      7.45 o
  -2   2  20      744.27      673.13     12.33 o
  -1   2  20      592.88      603.26     11.25 o
   0   2  20        9.11        8.29      1.73 o
   1   2  20      632.68      610.28     11.42 o
   2   2  20        9.33        5.55      1.75 o
   3   2  20        2.37       -1.85      1.85 o
   4   2  20      188.60      197.11      5.80 o
   5   2  20       47.21       41.19      3.33 o
   6   2  20      204.30      217.48      7.19 o
  -6   3  20        0.42       -0.19      2.85 o
  -5   3  20       10.97       21.18      3.27 o
  -4   3  20        2.80       -0.35      2.15 o
  -3   3  20        3.17       -0.85      3.03 o
  -2   3  20       94.11       90.95      4.89 o
  -1   3  20      122.61      125.25      6.99 o
   0   3  20       12.58        9.23      2.36 o
   1   3  20       14.48       14.99      2.67 o
   2   3  20       14.75       12.97      2.32 o
   3   3  20      436.09      437.09      9.12 o
   4   3  20        0.01        0.37      1.93 o
  -3   4  20      201.21      228.34      8.62 o
  -2   4  20       31.48       33.95      4.35 o
  -1   4  20       82.96       75.28      5.00 o
   0   4  20        2.02        6.17      2.47 o
   1   4  20       30.66       32.88      3.77 o
   2   4  20      301.19      305.18      8.96 o
  -8   1  21       18.01       28.08      6.02 o
  -7   1  21      183.45      199.87      7.67 o
  -6   1  21        0.19        3.58      3.76 o
  -5   1  21      119.82      128.21      6.33 o
  -4   1  21       13.62        6.32      2.18 o
  -3   1  21      129.60      150.59      5.61 o
  -2   1  21        7.22        9.97      1.89 o
  -1   1  21       12.92       15.21      2.25 o
   0   1  21      348.50      356.55      7.63 o
   1   1  21      245.61      241.74      5.71 o
   2   1  21       83.52       89.61      3.81 o
   3   1  21      178.13      172.29      5.75 o
   4   1  21       55.13       64.21      3.69 o
   5   1  21       64.75       62.19      3.75 o
   6   1  21       15.66       15.61      3.17 o
  -7   2  21      311.55      309.38     10.15 o
  -6   2  21        2.37       -0.99      4.91 o
  -5   2  21      205.16      203.61      6.79 o
  -4   2  21      487.54      522.10     11.89 o
  -3   2  21       88.04       95.95      6.70 o
  -2   2  21        3.98        5.22      1.95 o
  -1   2  21      112.20      123.82      4.76 o
   0   2  21       47.25       49.49      3.11 o
   1   2  21      476.59      481.22      8.95 o
   2   2  21       34.40       33.47      3.68 o
   3   2  21       64.26       58.86      3.71 o
   4   2  21      133.15      135.62      5.13 o
   5   2  21       60.95       59.73      4.81 o
  -5   3  21      166.38      177.34      7.01 o
  -4   3  21       72.77       72.77      7.76 o
  -3   3  21        0.17       -0.40      2.18 o
  -2   3  21      196.08      202.28      6.41 o
  -1   3  21       25.12       22.98      3.69 o
   0   3  21      327.02      314.56      8.32 o
   1   3  21      295.45      268.86      7.79 o
   2   3  21      211.29      235.53      6.52 o
   3   3  21       84.99       84.51      4.57 o
   4   3  21        2.09        6.02      2.28 o
  -2   4  21       13.64       15.91      3.92 o
  -1   4  21       56.84       61.54      4.67 o
   0   4  21       63.11       63.01      5.97 o
  -7   0  22       12.54       10.76      4.64 o
  -6   0  22       74.15       86.92      8.36 o
  -5   0  22      245.13      240.89     12.43 o
  -4   0  22      230.73      227.70      7.99 o
  -3   0  22       11.75       11.55      2.72 o
  -2   0  22      125.71      130.05     16.20 o
  -1   0  22      117.55      107.24      4.86 o
   0   0  22      103.41       95.22      5.78 o
   1   0  22      202.57      190.26      7.98 o
   2   0  22      164.41      159.31      7.59 o
   3   0  22      158.56      183.50     11.69 o
   4   0  22      554.27      550.77     15.98 o
   5   0  22      111.96      148.25     10.32 o
   6   0  22       39.63       41.08      5.27 o
  -7   1  22      243.21      242.76     21.89 o
  -6   1  22       15.03       17.17      3.35 o
  -5   1  22       31.06       31.81      5.18 o
  -4   1  22       18.30       25.94      3.09 o
  -3   1  22       88.55       83.31      4.86 o
  -2   1  22       49.13       43.12      3.05 o
  -1   1  22      184.27      193.63      5.64 o
   0   1  22        0.54       -0.86      1.25 o
   1   1  22       17.98       21.73      2.29 o
   2   1  22      500.49      496.70     12.64 o
   3   1  22       40.13       36.78      2.94 o
   4   1  22        3.14        3.50      1.83 o
   5   1  22      245.15      256.35     11.09 o
   6   1  22        4.45        6.13      2.73 o
  -6   2  22        9.19        4.17      3.02 o
  -5   2  22      105.70      114.96      8.00 o
  -4   2  22       90.24       78.66      5.07 o
  -3   2  22     1088.07     1055.23     21.11 o
  -2   2  22      161.57      161.72      5.45 o
  -1   2  22     1032.81     1015.29     16.66 o
   0   2  22        1.29       -1.67      1.72 o
   1   2  22      166.41      171.54      5.18 o
   2   2  22       85.36       73.65      4.16 o
   3   2  22       82.41       69.61      4.02 o
   4   2  22        0.77        1.02      1.81 o
   5   2  22        6.95        1.46      1.96 o
  -5   3  22      111.28      106.58      5.92 o
  -4   3  22       89.78       76.92      5.94 o
  -3   3  22       83.75       82.56     14.39 o
  -2   3  22        2.78        4.03      2.08 o
  -1   3  22      170.77      187.18      6.39 o
   0   3  22      611.86      591.01     12.32 o
   1   3  22        1.88        2.26      2.15 o
   2   3  22      129.18      133.15      6.18 o
   3   3  22       73.29       68.82      4.27 o
  -7   1  23      380.99      390.08     11.70 o
  -6   1  23      100.59      100.72      8.13 o
  -5   1  23      388.58      364.21     11.43 o
  -4   1  23      439.74      466.24     10.87 o
  -3   1  23      195.87      184.91      5.42 o
  -2   1  23      223.15      233.38      7.93 o
  -1   1  23        2.81       -0.15      1.62 o
   0   1  23      194.77      197.83      5.19 o
   1   1  23      310.90      311.00      6.83 o
   2   1  23      104.52      107.26      4.27 o
   3   1  23      327.36      299.09      7.06 o
   4   1  23        2.92        0.60      1.76 o
   5   1  23      105.43      101.26      4.91 o
  -6   2  23       26.68       28.58      6.27 o
  -5   2  23       20.71       22.87      4.12 o
  -4   2  23        7.70        7.75      2.65 o
  -3   2  23       54.34       54.05      4.47 o
  -2   2  23       98.10       80.52      6.69 o
  -1   2  23      102.77      107.44      5.08 o
   0   2  23      383.29      353.26      8.66 o
   1   2  23      146.02      144.41      6.37 o
   2   2  23       47.74       53.00      4.20 o
   3   2  23        0.27        0.41      1.84 o
   4   2  23       43.73       38.72      3.31 o
  -4   3  23      106.32      107.11      9.23 o
  -3   3  23       20.75       15.94      4.07 o
  -2   3  23      234.89      245.99      8.86 o
  -1   3  23        3.18        4.89      2.34 o
   0   3  23      189.21      186.84      6.67 o
   1   3  23       42.37       40.76      3.93 o
   2   3  23       73.16       76.30      5.42 o
  -6   0  24      651.40      685.99     24.21 o
  -5   0  24        0.41       -1.57      3.79 o
  -4   0  24      184.31      193.76     11.76 o
  -3   0  24      273.86      277.40     10.92 o
  -2   0  24       64.94       63.24      5.33 o
  -1   0  24      604.13      592.83     15.92 o
   0   0  24      510.83      478.36     11.14 o
   1   0  24      814.23      807.11     16.19 o
   2   0  24      993.79      989.06     23.45 o
   3   0  24       50.75       44.53      5.11 o
   4   0  24      869.31      934.67     27.60 o
   5   0  24       74.14       73.76      6.87 o
  -6   1  24        0.03        0.31      2.75 o
  -5   1  24        6.09        2.01      2.87 o
  -4   1  24      208.12      182.54      7.75 o
  -3   1  24        0.37       -1.17      1.90 o
  -2   1  24        0.06       -0.53      2.05 o
  -1   1  24       16.81       20.40      2.59 o
   0   1  24      331.83      351.38      9.52 o
   1   1  24      137.91      145.82      4.75 o
   2   1  24        5.15        6.28      1.87 o
   3   1  24       83.07       98.13      5.54 o
   4   1  24       48.93       55.76      3.79 o
  -5   2  24      130.92      153.47      8.01 o
  -4   2  24      155.86      154.48      6.55 o
  -3   2  24      467.66      476.49     12.00 o
  -2   2  24       36.11       28.73      3.77 o
  -1   2  24      382.65      378.19     11.16 o
   0   2  24       87.10       92.61      5.24 o
   1   2  24      400.59      398.65     11.00 o
   2   2  24       13.67       10.44      2.32 o
   3   2  24      236.81      244.29      8.34 o
  -3   3  24        5.33        7.44      3.60 o
  -2   3  24        1.07        5.25      2.99 o
  -1   3  24       49.33       54.02      4.34 o
   0   3  24       82.52       96.30      7.12 o
   1   3  24       23.87       24.08      3.37 o
  -5   1  25      731.82      745.79     18.90 o
  -4   1  25      335.97      333.00     26.37 o
  -3   1  25      176.63      173.05      5.56 o
  -2   1  25      414.73      412.29     16.49 o
  -1   1  25      158.24      156.10      7.29 o
   0   1  25      161.15      158.09      6.39 o
   1   1  25        1.18        2.59      1.75 o
   2   1  25      586.14      636.31     11.29 o
   3   1  25      202.73      225.11      6.36 o
   4   1  25      425.28      459.83     11.30 o
  -4   2  25       15.57       25.32      3.72 o
  -3   2  25       20.71       11.21      3.07 o
  -2   2  25       93.38       94.94      6.00 o
  -1   2  25       55.07       50.13      4.67 o
   0   2  25      136.97      146.44      5.78 o
   1   2  25      166.87      197.74      6.77 o
   2   2  25       44.65       50.59      4.96 o
  -5   0  26        5.78        6.07      4.39 o
  -4   0  26      448.71      485.67     20.69 o
  -3   0  26        6.14        2.17      2.77 o
  -2   0  26      322.00      370.86     12.15 o
  -1   0  26       85.32       71.01      6.06 o
   0   0  26        7.84        8.07      3.24 o
   1   0  26      301.38      316.48     14.76 o
   2   0  26       73.06       80.39      5.47 o
   3   0  26     1373.37     1419.10     26.00 o
  -5   1  26        0.67        4.53      3.54 o
  -4   1  26       75.21       76.13      6.40 o
  -3   1  26       55.49       60.54      4.74 o
  -2   1  26        3.51        2.94      1.96 o
  -1   1  26        2.82        3.46      2.49 o
   0   1  26      144.27      173.73      7.63 o
   1   1  26        9.38        6.03      3.75 o
   2   1  26       28.55       34.06      3.10 o
   3   1  26      153.80      164.43      5.77 o
  -3   2  26      145.69      150.96     13.75 o
  -2   2  26      169.51      183.80      8.69 o
  -1   2  26      290.74      321.00     10.20 o
   0   2  26       89.09       80.99      5.66 o
   1   2  26      200.13      201.14      8.30 o
  -4   1  27      378.54      388.05     13.25 o
  -3   1  27        0.07        3.33      2.57 o
  -2   1  27      200.50      224.06      7.52 o
  -1   1  27        0.38        1.19      2.44 o
   0   1  27       49.12       52.97      4.91 o
   1   1  27      274.94      274.53      7.96 o
   2   1  27       74.69       63.01      4.62 o
  -3   0  28       48.07       54.57      8.36 o
  -2   0  28       55.30       67.86      6.81 o
  -1   0  28       42.93       40.78      5.23 o
   0   0  28       30.84       30.70      4.91 o
   1   0  28       10.14       10.58      4.44 o
  -2   1  28       33.91       44.38      3.79 o
  -1   1  28        1.38       -2.13      2.41 o
   0   1  28      103.03      132.75     11.23 o
 
